# Supplementary material for: Evolutionary conservation of sequence and secondary structures in CRISPR repeats
Source: Genome Biol. 2007 Apr 18;8(4):R61. doi: 10.1186/gb-2007-8-4-r61 (PMC1896005; doi:10.1186/gb-2007-8-4-r61)
Supplement: Additional data file 1 — Readme.txt contains a description of the files in the archive. Alignments is a directory containing manually curated fasta alignments of clusters 1-12. FigureS1.png contains a figure showing the arrangement of the CAS cassette in the Thermococcus kodakaraensis genome. Chromosomal coordinates are given at the top of the figure. A CRISPR array is shown to the left of the figure as red vertical lines (1 line = 5 repeats). Core CAS genes are shown in black, Apern subtype genes are shown in blue and Tneap subtype genes in red as predicted by TIGRFAM analysis (see Materials and methods). TableS1.xls is an excel-formated table containing CAS genes in the neighborhood of CRISPR arrays, as predicted by TIGRFAM (see Materials and methods). Core and type-specific genes are indicated, each genome is given both with its full name and an IMG accession code. IMG gene OIDs are given for each protein. Organisms.index is a table containing an index of organisms used in the study. Repeats.fasta is a sequence fasta file containing all repeats. Repeats.mcl describes automatic assignment of repeats to clusters with MCL. Each line contains a cluster number followed by space-separated member repeats. Some files may be mac-formatted. [file gb-2007-8-4-r61-S1.gz › som/alignments/cluster_1.fasta]

>85_AL591824_GR_1_544375_289_5_29_36
GUUUUAGU--UACUUAUUGUGAAAUGUAAAU
>624060000_NZ_AADQ01000001_2_78289_283_5_29_34 REV
GUUUUAGU--UACUUAUUUUGAAAUGUAAAU
>624060000_NZ_AADQ01000001_1_61121_1973_31_29_35 REV
GUUUUAAC--UACUUAUUAUGAAAUGUAAAU
>68_AE009951_GR_1_1836377_1025_16_30_36 REV
AUUUAUGUAUUUCUAUAUUA-GAAUUUAAAU
>6_AE000667_GR_6_437_227_4_29_37 REV
GUUUUAGUUCC-CAUAUAUG-GGAUAGAAAG
>633500006_NC_000909_4_351695_774_12_30_37 REV
GU-AAAAUCAGAUCCCUCGGGGAAUGGAAAU
>633500006_NC_000909_5_428572_1001_15_30_39
GUUAAAAUCAGACCGAUUCG-GAAUGGAAAC
>633500006_NC_000909_7_507264_649_10_29_39
GUUAAAAUCAGACCGUUUCG-GAAUGGAAA-
>633500006_NC_000909_10_1049449_660_10_29_41
AUUAAAAUAAGACCGUUUCG-GAAUGGAAA-
>633500006_NC_000909_15_1575519_793_12_30_39
AUUAAAAUAAGACCGUUUCG-GAAUGGAAAU
>633500006_NC_000909_1_378_1408_21_29_39
AUUAAAAUCAGACCGUUUCG-GAAUGGAAA-
>633500006_NC_000909_3_132922_1003_15_29_40
AUUAAAAUCAGACCGUUUCG-GAAUGGAAA-
>633500006_NC_000909_2_92365_167_3_31_37 REV
AUUAAAAUAAGACCUCUUGGAGGAUGGAAAU
>633500006_NC_000909_6_501491_429_7_30_36
GUUAAAAUCAGACCUCUUGGAGGAUGGAAA-
>633500006_NC_000909_8_858179_166_3_30_38 REV
GUUAAAAUCAGACCUCUUGGAGGAUGGAAA-
>633500006_NC_000909_9_1034820_800_12_30_40 
GUUAAAAUCAGACCUCUUGGAGGAUGGAAA-
>633500006_NC_000909_11_1219844_322_5_31_41 REV
GUUAAAAUCAGACCUCUUGGAGGAUGGAAAC
>633500006_NC_000909_12_1267046_668_10_30_40
GUUAAAAUCAGACCUCUUGGAGGAUGGAAA-
>633500006_NC_000909_13_1456867_469_7_30_43 REV
GUUAAAAUCAGACCUCUUGGAGGAUGGAAA-
>633500006_NC_000909_14_1570374_380_6_30_40
GUUAAAAUCAGACCUCUUGGAGGAUGGAAA-
>623520000_mbar_Contig303_2_1_356467_3343_51_30_36
GUUAAAAUCAGGCCUUAGAG-GGAUUGAAAC
>633500009_AE010299_5_4523522_2030_31_30_36 REV
GUUAAAAUCAGACCUUAGAG-GGAUUGAAAC
>635590000_mbur_09jan06_v2_2_1212627_1365_21_30_36
GUUAAAAUCAGACCUUAGAG-GGAUUGAAAC
>633500002_AE000782_1_148_4066_60_30_38
GUUGAAAUCAGACCAAAAUG-GGAUUGAAAG
>633500002_AE000782_2_398369_3222_48_30_37 REV
GUUGAAAUCAGACCAAAAUG-GGAUUGAAAG
>633500005_AE000666_1_983373_8212_124_30_36 REV
GUUAAAAUCAGACCAAAAUG-GGAUUGAAAU
>633500005_AE000666_3_1472442_3072_47_30_36
GUUAAAAUCAGACCAAAAUG-GGAUUGAAAU
>400410000_faci_Contig81_3_88_763_12_30_36
GUUAAAAUAAUUCCAUAUAG-GAAUUGAAAU
>174_AE000512_GR_1_412_2629_40_30_36
GUUUCAAUACUUCCUUAGAG-GUAUGGAAAC
>174_AE000512_GR_5_1519912_496_8_30_36
GUUUCAAUACUUCCUUAGAG-GUAUGGAAAC
>174_AE000512_GR_6_1631790_227_4_30_35 REV
GUUUCAAUACUUCCUUAGAG-GUAUGGAAAC
>174_AE000512_GR_2_369170_500_8_30_37
GUUUCAAUAAUUCCUUAGAG-GUAUGGAAAC
>174_AE000512_GR_3_396568_497_8_30_36
GUUUCAAUAAUUCCUUAGAG-GUAUGGAAAC
>174_AE000512_GR_4_409364_1560_24_30_36 REV
GUUUCAAUAAUUCCUUAGAG-GUAUGGAAAC
>174_AE000512_GR_7_1779940_762_12_30_36 REV
GUUUCAAUAAUUCCUUAGAG-GUAUGGAAAC
>500030000_cpha_mn1_Contig2_4_20635_359_6_29_37 REV
-AUCUAAUCGCACUCAUGGA-GAAUUGAAAC
>632000000_mothe_13jul05_2_1772658_3020_47_29_36 REV
GUGACCAUCG-ACCAUAGAG-GAAUUUGAAC
>500120000_swol_Contig124_1_23779_12240_186_30_36
GUUUGUGACCCGCGUAUAGG-GGAUUGAAAC
>121_AE015924_GR_4_2102527_1543_24_30_35 REV
AUUUCAAUUGCACCAUACAG-GAAUUAAAAC
>625640000_bcer_98_Contig12_1_10834_289_5_29_36 REV
GUUUU-AUCUGAACGUAGUG-GGAUAUAAAG
>625640000_bcer_98_Contig12_2_20471_488_8_29_36 REV
GUUUU-AUCUGAACGUAGUG-GGAUAUAAAG
>53_AE015927_GR_1_1217308_2223_34_30_36
GUAUUAGUAGCACCAUAUUG-GAAUGUAAAU
>625650000_csac_Contig115_1_158_1337_21_29_36 REV
GUCUU-AUCUGAACUAUGAG-GGAUGUAAAC
>625650000_csac_Contig132_2_8862_3847_59_29_36
GUCUU-AUCUGAACUAUGAG-GGAUGUAAAC
>625650000_csac_Contig164_3_1738_6646_102_29_36
GUCUU-AUCUGAACUAUGAG-GGAUGUAAAC
>625650000_csac_Contig176_4_14003_1607_25_29_36 REV
GUCUU-AUCUGAACUAUGAG-GGAUGUAAAC
>625650000_csac_Contig183_5_39008_2540_39_29_37
GUCUU-AUCUGAACUAUGAG-GGAUGUAAAC
>625650000_csac_Contig183_6_43641_1412_22_29_36
GUCUU-AUCUGAACUAUGAG-GGAUGUAAAC
>20_AP006841_GR_1_2924454_542_9_29_35 REV
GUAUUAAUUGUACCU-UAUG-GAAUUGAAAU
>623000001_CR626927_GR_1_2998070_477_8_29_35 REV
GUAUUAAUUGUACCU-UAUG-GAAUUGAAAU
>500020000_clim_Contig103_1_56564_8237_124_30_36 REV
CUUAUAAUUGCACCAAUAUG-GAAUUGAAAC
>400020000_cagg_Contig1_jgi_2_2511697_1422_22_30_36 REV
CUUCUAAUUGCACCAAUAUG-GAAUUGAAAU
>400410000_faci_Contig70_1_46_1169_18_30_37
GUGUUUAGUCUAUCUAUAAG-GGUUUGAAAU
>400410000_faci_Contig80_2_541_430_7_30_36 REV
GUGUUUAGUCUAUCUAUAAG-GGUUUGAAAU
>630200002_CP000141_GR_1_1926261_3875_59_26_40 REV
GUUUUAAUCGAACCAUUCUG-GGAUUG----
>630200002_CP000141_GR_2_1944006_829_13_30_36 REV
GUUUUAAUCGAACCAAUCUG-GGAUUGAAAC
>630200002_CP000141_GR_3_1945006_4567_69_30_36 REV
GUUUUAAUCGAACCAAUCUG-GGAUUGAAAC
>400320000_cthe_Contig250_4_94199_3160_48_30_36
GUUUGUAUCGUACCUAUGAG-GAAUUGAAAC
>610000004_BA000043_GR_1_354866_629_10_30_36
GUUUUUAUCGUACCUAUGAG-GGAUUGAAAC
>610000004_BA000043_GR_2_1983796_297_5_30_36 REV
GUUUUUAUCGUACCUAUGAG-GGAUUGAAAC
>610000004_BA000043_GR_3_3279283_433_7_30_37 REV
GUUUUUAUCGUACCUAUGAG-GGAUUGAAAC
>400320000_cthe_Contig228_1_20642_6414_96_30_37 REV
GUUUUUAUCGUACCUAUGAG-GAAUUGAAAC
>400320000_cthe_Contig254_5_114673_11269_168_29_38
GUUUUUAUCGUACCUAUGAG-GAAUUGAAA-
>400320000_cthe_Contig31_6_57_635_10_30_37
GUUUUUAUCGUACCUAUGAG-GAAUUGAAAC
>400370000_dhaf_Contig1085_4_75929_1088_17_30_36 REV
GUUGUUAGCUUACCUAUGAG-GGAUUGAAAC
>635000006_NC_007907_2_3142467_1221_19_30_36 REV
GUUGUUAGCUUACCUAUGAG-GGAUUGAAAC
>635000006_NC_007907_3_3145380_760_12_30_36 REV
GUUGUUAGCUUACCUAUGAG-GGAUUGAAAC
>635000006_NC_007907_5_3153738_694_11_30_36 REV
GUUGUUAGCUUACCUAUGAG-GGAUUGAAAC
>400370000_dhaf_Contig1085_3_68403_492_8_30_36 REV
GUUGUUAGCUUACCUAUAAG-GGAUUGAAAC
>635000006_NC_007907_1_3135015_1675_26_30_35 REV
GUUGUUAGCUUACCUAUAAG-GGAUUGAAAC
>635000006_NC_007907_6_3179216_2948_45_30_36 REV
GUUGUUAGCUUACCUAUAAG-GAAUUGAAAC
>400370000_dhaf_Contig1085_5_82225_3953_60_30_36 REV
GUUGUUAGCUUACCUAUGAG-GAAUUGAAAC
>635000006_NC_007907_4_3151349_2353_36_30_36 REV
GUUGUUAGCUUACCUAUGAG-GAAUUGAAAC
>635720000_dred_Contig130_3_79321_1365_21_30_36
GUUAUCAGCCUACCUAUAAG-GAAUUGAAAC
>500170000_teth_39e_Contig1_1_112360_3172_48_30_36
GUUUUUAGCCUACCUAUAAG-GAAUUGAAAC
>500170000_teth_39e_Contig1_2_117225_1631_25_30_36
GUUUUUAGCCUACCUAUAAG-GAAUUGAAAC
>500170000_teth_39e_Contig1_3_122215_1435_22_30_36
GUUUUUAGCCUACCUAUAAG-GAAUUGAAAC
>500170000_teth_39e_Contig1_4_125347_3043_46_30_36
GUUUUUAGCCUACCUAUAAG-GAAUUGAAAC
>500170000_teth_39e_Contig1_5_128818_761_12_30_36
GUUUUUAGCCUACCUAUAAG-GAAUUGAAAC
>500170000_teth_39e_Contig3_6_325_1232_19_30_36
GUUUUUAGCCUACCUAUAAG-GAAUUGAAAC
>500170000_teth_39e_Contig9_7_30412_294_5_30_36 REV
GUUUUUAGCCUACCUAUAAG-GAAUUGAAAC
>500170000_teth_39e_Contig9_8_30743_498_8_30_36 REV
GUUUUUAGCCUACCUAUAAG-GAAUUGAAAC
>400750000_rxyl_Contig172_1_54669_2103_32_30_36 REV
GUUUUGAGCCUACCUAUAAG-GGAUUGAAAC
>400750000_rxyl_Contig177_2_39569_957_15_30_36
GUUUUGAGCCUACCUAUAAG-GGAUUGAAAC
>171_AE008691_GR_1_2326770_4372_66_30_36
GUUUUUAGCCUACCUAAAAG-GGAUUGAAAC
>171_AE008691_GR_2_2537225_1728_26_30_37 REV
GUUUUUAGCCUACCUAAGAG-GGAUUGAAAC
>171_AE008691_GR_3_2540585_14512_217_30_37 REV
GUUUUUAGCCUACCUAAGAG-GGAUUGAAAC
