# Supplementary material for: Evolutionary conservation of sequence and secondary structures in CRISPR repeats
Source: Genome Biol. 2007 Apr 18;8(4):R61. doi: 10.1186/gb-2007-8-4-r61 (PMC1896005; doi:10.1186/gb-2007-8-4-r61)
Supplement: Additional data file 1 — Readme.txt contains a description of the files in the archive. Alignments is a directory containing manually curated fasta alignments of clusters 1-12. FigureS1.png contains a figure showing the arrangement of the CAS cassette in the Thermococcus kodakaraensis genome. Chromosomal coordinates are given at the top of the figure. A CRISPR array is shown to the left of the figure as red vertical lines (1 line = 5 repeats). Core CAS genes are shown in black, Apern subtype genes are shown in blue and Tneap subtype genes in red as predicted by TIGRFAM analysis (see Materials and methods). TableS1.xls is an excel-formated table containing CAS genes in the neighborhood of CRISPR arrays, as predicted by TIGRFAM (see Materials and methods). Core and type-specific genes are indicated, each genome is given both with its full name and an IMG accession code. IMG gene OIDs are given for each protein. Organisms.index is a table containing an index of organisms used in the study. Repeats.fasta is a sequence fasta file containing all repeats. Repeats.mcl describes automatic assignment of repeats to clusters with MCL. Each line contains a cluster number followed by space-separated member repeats. Some files may be mac-formatted. [file gb-2007-8-4-r61-S1.gz › som/alignments/cluster_10.fasta]

>176_AE017226_GR_1_367153_3731_57_36_29
GUUUGAGAGUUGUGUAAUUUAAGAUGGAUCUCAAAC
>84_AL592022_GR_1_2769058_630_10_36_30
GUUUUGUUAGCAUUCAAAAUAACAUAGCUCUAAAAC
>624060000_NZ_AADQ01000049_3_8224_1224_19_36_30
GUUUUGGUAGCAUUCAAAAUAACAUAGCUCUAAAAC
>158_AE004092_GR_1_860825_366_6_36_30 REV
GUUUUGGGACCAUUCAAAACAGCAUAGCUCUAAAAC
>625100012_CP000017_GR_1_779408_168_3_36_30 REV
GUUUUGGGACCAUUCAAAACAGCAUAGCUCUAAAAC
>625100013_CP000056_GR_1_777299_234_4_36_30 REV
GUUUUGGGACCAUUCAAAACAGCAUAGCUCUAAAAC
>153_AL732656_GR_1_951908_894_14_36_30 REV
GUUUUGGAACCAUUCGAAACAGCACAGCUCUAAAAC
>154_AE009948_GR_1_908164_1620_25_36_30 REV
GUUUUGGAACCAUUCGAAACAGCACAGCUCUAAAAC
>630200012_CP000114_GR_1_986377_960_15_36_30 REV
GUUUUGGAACCAUUCGAAACAGCACAGCUCUAAAAC
>155_AE014133_GR_1_1327880_366_6_36_30
GUUUUGGAACCAUUCGAAACAACACAGCUCUAAAAC
>400850000_sthe_Scaffold44_3_4117_566_9_36_30
GUUUUGGAACCAUUCGAAACAACACAGCUCUAAAAC
