# Supplementary material for: Evolutionary conservation of sequence and secondary structures in CRISPR repeats
Source: Genome Biol. 2007 Apr 18;8(4):R61. doi: 10.1186/gb-2007-8-4-r61 (PMC1896005; doi:10.1186/gb-2007-8-4-r61)
Supplement: Additional data file 1 — Readme.txt contains a description of the files in the archive. Alignments is a directory containing manually curated fasta alignments of clusters 1-12. FigureS1.png contains a figure showing the arrangement of the CAS cassette in the Thermococcus kodakaraensis genome. Chromosomal coordinates are given at the top of the figure. A CRISPR array is shown to the left of the figure as red vertical lines (1 line = 5 repeats). Core CAS genes are shown in black, Apern subtype genes are shown in blue and Tneap subtype genes in red as predicted by TIGRFAM analysis (see Materials and methods). TableS1.xls is an excel-formated table containing CAS genes in the neighborhood of CRISPR arrays, as predicted by TIGRFAM (see Materials and methods). Core and type-specific genes are indicated, each genome is given both with its full name and an IMG accession code. IMG gene OIDs are given for each protein. Organisms.index is a table containing an index of organisms used in the study. Repeats.fasta is a sequence fasta file containing all repeats. Repeats.mcl describes automatic assignment of repeats to clusters with MCL. Each line contains a cluster number followed by space-separated member repeats. Some files may be mac-formatted. [file gb-2007-8-4-r61-S1.gz › som/alignments/cluster_11.fasta]

>633500001_BA000002_1_717248_1750_27_24_42
GAAUCUUCGAGAUAGAAUUGCAAG
>633500001_BA000002_3_1277298_1188_19_24_40 REV
GAAUCUUCGAGAUAGAAUUGCAAG
>633500013_AE009441_3_95531_5475_81_24_44
GAAUCUCAAAAAGAGGAUUGAAAG
>636207000_TTX_120406_6_1095380_1618_25_24_42 REV
GAAUCUCAAAAAGAGGAUUGAAAG
>636207000_TTX_120406_4_1075974_2235_34_24_43 REV
GAAUCUCAAAGAGAGGAUUGAAAG
>636207000_TTX_120406_5_1081877_2115_32_24_43
GAAUCUCAAAGAGAGGAUUGAAAG
>636207000_TTX_120406_7_1103070_1049_16_24_44
GAAUCUCAAAGAGAGGAUUGAAAG
>636207000_TTX_120406_1_225270_1630_25_24_42 REV
GAAUCUCAGAUAGAGAUUUGAAGG
