# Supplementary material for: Evolutionary conservation of sequence and secondary structures in CRISPR repeats
Source: Genome Biol. 2007 Apr 18;8(4):R61. doi: 10.1186/gb-2007-8-4-r61 (PMC1896005; doi:10.1186/gb-2007-8-4-r61)
Supplement: Additional data file 1 — Readme.txt contains a description of the files in the archive. Alignments is a directory containing manually curated fasta alignments of clusters 1-12. FigureS1.png contains a figure showing the arrangement of the CAS cassette in the Thermococcus kodakaraensis genome. Chromosomal coordinates are given at the top of the figure. A CRISPR array is shown to the left of the figure as red vertical lines (1 line = 5 repeats). Core CAS genes are shown in black, Apern subtype genes are shown in blue and Tneap subtype genes in red as predicted by TIGRFAM analysis (see Materials and methods). TableS1.xls is an excel-formated table containing CAS genes in the neighborhood of CRISPR arrays, as predicted by TIGRFAM (see Materials and methods). Core and type-specific genes are indicated, each genome is given both with its full name and an IMG accession code. IMG gene OIDs are given for each protein. Organisms.index is a table containing an index of organisms used in the study. Repeats.fasta is a sequence fasta file containing all repeats. Repeats.mcl describes automatic assignment of repeats to clusters with MCL. Each line contains a cluster number followed by space-separated member repeats. Some files may be mac-formatted. [file gb-2007-8-4-r61-S1.gz › som/alignments/cluster_2.fasta]

>54_BX248353_GR_2_2306022_1616_27_28_33
-GAAAUACCUCCGCGUGUGCGGAGAAGAC
>635510000_fran_cci3_21sep0_1_32161_2345_39_28_32
-GGAAGAUCCCCGCGCGUGCGGGGACGAC
>610000007_CP000033_GR_1_1541165_1858_31_27_34 REV
-GGAUCACCUCCACAUACGUGGAGAAAA-
>625740000_mlg_mlhe1_Contig_1_188347_5581_92_28_33
-GGUCUAUCCCCGCAGGCGCGGGGGAGCC
>95_AE017282_GR_2_971783_453_8_28_33 REV
-GGUCUAUCCCCGCGUGUGCGGGGGAGCC
>632010000_rrub_Contig98_26_5_421858_763_13_29_32
GGGUCUAUCCCCACGGGUGUGGGGGAACC
>632010000_rrub_Contig98_26_3_420333_1187_20_28_33
-GGUCUAUCCCCACGAGUGCGGGGGAACC
>632010000_rrub_Contig98_26_4_421614_212_4_29_32
GGGUCUAUCCCCACGAGUGCGGGGGAACC
>163_BA000030_GR_3_8993350_3631_60_29_32
CGGUUCACCUCCGCUCGCGCGGAGAGCAC
>163_BA000030_GR_4_9002720_334_6_29_32
CGGUUCACCUCCGCUCGCGCGGAGAGCAC
>635500000_mhun_29sep05_v3_4_1568546_4850_80_29_32 REV
CGGUUCAUCCCCAUACACACGGGGAACUC
>635590000_mbur_09jan06_v2_1_610799_3933_65_29_32
CGGUUUAUCCCCACAUGCAUGGGGAACUC
>49_AE006470_GR_2_1877373_1078_18_28_33
-GAAACACCCCCACGGGCGUGGGGAAGAC
>500030000_cpha_mn1_Contig2_3_20341_2773_46_28_33 REV
-GAAACACCCCCACGCCUGUGGGGAAGAC
>167_AP006840_GR_2_721898_1749_29_29_32
CGGUUCACCCCCACGCGCGUGGGGACGAC
>167_AP006840_GR_3_725421_3457_57_29_32
CGGUUCACCCCCACGCGCGUGGGGACGAC
>400490000_lcas_Scaffold5_2_61568_944_16_28_33
-GGAUCACCCCCGCAUGUGCGGGGAAAAC
>630200004_AJ965256_GR_1_1201786_1130_19_29_32 REV
CGGUUCACCCCCACAUGCGUGGGGAAUAC
>400480000_lbul_Scaffold38_1_30_1005_17_28_33 REV
-GGAUCACCCCCACUUGCGUGGGGAAUAC
>400470000_lbre_Scaffold16_1_2207_273_5_29_32 REV
AGGAUCACCCCCACAUGUGUGGGGAAUAC
>400470000_lbre_Scaffold59_2_1409_211_4_28_33 REV
-GGAUCACCCCCACACCUGUGGGGAAUAC
>118_CR377818_GR_2_39476_3813_63_29_32 REV
CGGUUCAGCCCCGUGAGUACGGGGAACAC
>400350000_dgeo_Contig89_4_2855_3747_62_29_31
CGGACCAUCCCCACGCCCGUGGGGAACAC
>500110000_sfum_Contig166_2_190224_4852_80_29_32 REV
CGGUUCAUCCCCACCCGCGUGGGGAACAC
>50_AE016825_GR_2_1452780_1123_19_29_32
CGGUUCAUCCCCACGUACGUGGGGAACAC
>50_AE016825_GR_3_1461308_763_13_29_32
CGGUUCAUCCCCACGCACGUGGGGAACAC
>50_AE016825_GR_4_1462103_336_6_29_32
CGGUUCAUCCCCACGGGCGUGGGGAACAC
>620040000_tfus_Contig93_jg_7_1838904_639_11_29_32
CGGUCCAUCCCCACGUGCGUGGGGCUCUC
>620040000_tfus_Contig93_jg_5_1692184_1679_28_28_33 REV
-GGUCCAUCCCCACGUGCGUGGGGCUCAC
>620040000_tfus_Contig93_jg_6_1827206_1802_30_29_32 REV
CGGUCCAUCCCCACGUGCGUGGGGCUCAC
>620040000_tfus_Contig93_jg_9_2295467_578_10_28_33 REV
-GGUCCAUCCCCACGUGCGUGGGGCUCAC
>620040000_tfus_Contig93_jg_10_2296197_273_5_29_32 REV
CGGUCCAUCCCCACGUGCGUGGGGCUCAC
>620040000_tfus_Contig93_jg_11_3447568_823_14_28_33 REV
-GGUCCAUCCCCACGUGCGUGGGGCUCAC
>620040000_tfus_Contig93_jg_12_3449781_2591_43_28_33 REV
-GGUCCAUCCCCACGUGCGUGGGGCUCAC
>620040000_tfus_Contig93_jg_2_1456445_3996_66_28_33
-GGACCAUCCCCACGUGCGUGGGGAGCAC
>620040000_tfus_Contig93_jg_3_1529653_1068_18_28_33 REV
-GGUCCAUCCCCACGUGCGUGGGGAGCAU
>620040000_tfus_Contig93_jg_4_1536218_1249_21_28_33 REV
-GGUCCAUCCCCACGUGCGUGGGGAGCAU
>635620000_csal_08nov05_v2_1_252373_639_11_29_32
CGGUUGAUCCCCGCGCCUGCGGGGAACGG
>635620000_csal_08nov05_v2_2_253410_212_4_29_32
CGGUUGAUCCCCGCGCCUGCGGGGAACGG
>635620000_csal_08nov05_v2_3_264668_1494_25_29_32
CGGUUGAUCCCCGCGCCUGCGGGGAACGG
>635700000_gura_Contig272_1_124846_1797_30_28_33
-GGUUCAUCCCCGCUCGUGCGGGGAACAG
>400040000_ddes_Contig143_j_1_885037_1187_20_28_33 REV
-GGUUCAUCCCCGCGGGUGCGGGGAACAC
>632010000_rrub_Contig98_26_1_198739_1128_19_29_32 REV
CGGUUCAUCCCCGCGCAUGCGGGGAACAG
>635710000_acry_Contig165_1_311949_2164_36_29_32
CGGUUCAUCCCCGCGCCUGCGGGGAACAC
>69_AE017180_GR_2_1521911_7717_127_29_32
CGGUUCAUCCCCGCGCAUGCGGGGAACAC
>500090000_ppro_Contig342_2_168817_2651_44_28_33
-GGUUCAUCCCCGCGCAUGCGGGGAACAC
>632010000_rrub_Contig98_26_9_1580591_1371_23_29_32 REV
CGGUUCAUCCCCGCGUGUGCGGGGAACAG
>625620000_pcar_06jun05_v2_1_1130908_4056_67_29_32
CGGUUCAUCCCCGCAUCUGCGGGGAACUC
>625790000_dace_Contig267_1_9028_6554_108_29_32 REV
CGGUUCAUCCCCGCAUCUGCGGGGAACAU
>69_AE017180_GR_3_1529660_823_14_29_32
CGGUUCAUCCCCGCAUGUGCGGGGAACAC
>65_U00096_GR_1_2875906_580_10_29_32 REV
CGGUUUAUCCCCGCUGGCGCGGGGAACUC
>65_U00096_GR_2_2902036_394_7_28_33 REV
-GGUUUAUCCCCGCUGGCGCGGGGAACAC
>141_AE014613_GR_1_2912102_273_5_29_32 REV
CGGUUUAUCCCCGCUGGCGCGGGGAACAC
>142_AL513382_GR_1_2926184_384_6_29_42 REV
CGGUUUAUCCCCGCUGGCGCGGGGAACAC
>143_AE006468_GR_1_3076613_1535_26_28_32 REV
-GGUUUAUCCCCGCUGGCGCGGGGAACAC
>143_AE006468_GR_2_3094340_1921_32_29_32 REV
CGGUUUAUCCCCGCUGGCGCGGGGAACAC
>610000013_CP000026_GR_1_2889571_332_6_29_32 REV
CGGUUUAUCCCCGCUGGCGCGGGGAACAC
>610000013_CP000026_GR_2_2906514_151_3_29_32 REV
CGGUUUAUCCCCGCUGGCGCGGGGAACAC
>623000008_AE017220_GR_2_3049304_395_7_29_32 REV
CGGUUUAUCCCCGCUGGCGCGGGGAACAC
>620040000_tfus_Contig93_jg_8_2108024_271_5_28_32 REV
-GGACCAUCCCCGCAUGCGCGGGGAGCAC
>113_AP006618_GR_3_4584019_515_9_29_31 REV
GGGCUCAUCCCCGCACGCGCGGGGAGCAC
>625100003_CR931997_GR_1_773367_3688_61_28_33 REV
-GGCUCAUCCCCGCUGGCGCGGGGAGCAC
>113_AP006618_GR_2_4460174_822_14_28_33 REV
-GGCUCAUCCCCGCGUGCGCGGGGAGCAC
>113_AP006618_GR_4_5289653_697_12_26_35
-GGCUCAUCCCCGCGUGCGCGGGGAGC--
