# Supplementary material for: Evolutionary conservation of sequence and secondary structures in CRISPR repeats
Source: Genome Biol. 2007 Apr 18;8(4):R61. doi: 10.1186/gb-2007-8-4-r61 (PMC1896005; doi:10.1186/gb-2007-8-4-r61)
Supplement: Additional data file 1 — Readme.txt contains a description of the files in the archive. Alignments is a directory containing manually curated fasta alignments of clusters 1-12. FigureS1.png contains a figure showing the arrangement of the CAS cassette in the Thermococcus kodakaraensis genome. Chromosomal coordinates are given at the top of the figure. A CRISPR array is shown to the left of the figure as red vertical lines (1 line = 5 repeats). Core CAS genes are shown in black, Apern subtype genes are shown in blue and Tneap subtype genes in red as predicted by TIGRFAM analysis (see Materials and methods). TableS1.xls is an excel-formated table containing CAS genes in the neighborhood of CRISPR arrays, as predicted by TIGRFAM (see Materials and methods). Core and type-specific genes are indicated, each genome is given both with its full name and an IMG accession code. IMG gene OIDs are given for each protein. Organisms.index is a table containing an index of organisms used in the study. Repeats.fasta is a sequence fasta file containing all repeats. Repeats.mcl describes automatic assignment of repeats to clusters with MCL. Each line contains a cluster number followed by space-separated member repeats. Some files may be mac-formatted. [file gb-2007-8-4-r61-S1.gz › som/alignments/cluster_3.fasta]

>635580000_mfla_08nov05_v2_2_632592_6163_93_32_34
GUCGCACCCUGCGCGGGUGCGUGAAUUGAAAC
>400230000_avin_Contig36_1_23193_1970_30_32_34 REV
GUCACGCCCCAUGCGGGCGUGUGGAUUGAAAC
>400230000_avin_Contig42_2_3027_1303_20_32_34 REV
GUCACGCCCCAUGCGGGCGUGUGGAUUGAAAC
>500120000_swol_Contig87_6_12947_4139_62_32_35
GUCGCACCCCAUGCGGGUGCGUGGAUUGAAAC
>635000009_NC_007645_1_2905515_2149_33_32_34
GUCGCCUCCCACGCGGAGGCGUGGAUUGAAAC
>635720000_dred_Contig133_4_846_3487_53_32_34 REV
GUCGCCCCUCACGCAGGGGCGUGGAUUGAAAC
>61_AE017286_GR_1_175898_1814_28_32_34
GUCGCCCCCCACGCGGGGGCGUGGAUUGAAAC
>632090000_SYN_1_2_2747451_5533_84_32_34 REV
GUCGCCCCCCAUGCGGGGGCGUGGAUUGAAAC
>610000022_AE013598_GR_1_888612_3905_60_31_34 REV
GUCGCGUCCU-CACGGGCGCGUGGAUUGAAAC
>635000022_AP008229_GR_1_857969_3181_49_31_34 REV
GUCGCGUCCU-CACGGGCGCGUGGAUUGAAAC
>400020000_cagg_Contig1_jgi_1_1339649_4144_63_32_34 REV
GUCGCGCCCUUCGCGGGCGCGUGGAUUGAAAC
>500040000_cvib_Contig54_1_80557_234_4_32_35
GUCGCGCCCUUCACGGGCGCGUGGAUUGAAAC
>500040000_cvib_Contig54_2_82097_817_13_32_33
GUCGCGCCCUUCACGGGCGCGUGGAUUGAAAC
>188_AE008923_GR_2_4522475_1220_19_31_35
GUCGCGCCCU-CACGGGCGCGUGGAUUGAAAC
>400300000_cpha_266_Contig1_1_55_836_13_32_35
GUCGCGCCCCCUGCGGGCGCGUGGAUUGAAAC
>400300000_cpha_266_Contig3_2_12695_628_10_32_34 REV
GUCGCGCCCCCUGCGGGCGCGUGGAUUGAAAC
>400300000_cpha_266_Contig5_3_318_7354_111_32_34 REV
GUCGCGCCCCCUGCGGGCGCGUGGAUUGAAAC
>400690000_ppha_Contig97_3_69407_6262_95_32_34
GUCGCGCCCCCUGCGGGCGCGUGGAUUGAAAC
>49_AE006470_GR_1_1052108_2957_45_32_34 REV
GUCGCGCCCCGCGCGGGCGCGUGGAUUGAAAC
>50_AE016825_GR_1_1293560_1362_21_32_34
GUCGCGCCCAACGCGGGCGCGUGGAUUGAAAC
>400100000_plut_Contig1_jgi_1_1473196_1867_29_32_33
GUCGCGCCCCACGCGGGCGCGUGGAUUGAAAC
>400100000_plut_Contig1_jgi_2_1475367_367_6_32_35
GUCGCGCCCCACGCGGGCGCGUGGAUUGAAAC
>632010000_rrub_Contig98_26_10_1694117_292_5_31_34 REV
GUCGCUCCCU-CACGGGGGCGUGGAUUGAAAC
>632010000_rrub_Contig98_26_11_1694442_1526_24_31_34 REV
GUCGCUCCCU-CACGGGGGCGUGGAUUGAAAC
>632010000_rrub_Contig98_26_7_989382_2466_38_32_33
GUCGCCCCCUUCACGGGGGCGUGGAUCGAAAC
>620010000_nwin_Contig6_jgi_1_2121506_1155_18_32_34 REV
GUCGCCCCCUUCGCGGGGGCGUGGGUCGAAAC
>400670000_pden_Contig46_1_608_429_7_32_34
GUCGCCCCCUUCGCGGGGGCGUGGAUCGAAAC
>625100012_CP000017_GR_2_1239731_294_5_31_34 REV
GUCUCACCCUUCAUGGGUGAGUGGAUUGAAA-
>620070000_amet_Contig206_1_1376_1099_17_32_34
GUCGCUCCCUAUAUGGGGGCGUGGAUUGAAAU
>15_BA000004_GR_3_355361_903_14_32_35
GUCGCACUCUUCAUGGGUGCGUGGAUUGAAAU
>15_BA000004_GR_4_366106_2353_36_32_34
GUCGCACUCUUCAUGGGUGCGUGGAUUGAAAU
>15_BA000004_GR_5_378211_703_11_32_35
GUCGCACUCUAUAUGGGUGCGUGGAUUGAAAU
>14_AP006627_GR_4_3739250_1097_17_32_34 REV
GUCGCACUCUAUAUGAGUGCGUGGAUUGAAAU
>15_BA000004_GR_2_345991_832_13_32_34
GUCGCACUCUACACGAGUGCGUGGAUUGAAAU
>15_BA000004_GR_1_339740_1034_16_32_34
GUCGCACUCUACAUGAGUGCGUGGAUUGAAAU
>14_AP006627_GR_5_3741106_498_8_32_34 REV
GUCGCACUCUUCGUGAGUGCGUGGGUUGAAAU
>400400000_exig_Contig202_1_36616_954_15_32_33 REV
GUCGCACUCCUCGUGAGUGCGUGGAUUGAAAU
>14_AP006627_GR_1_3668576_696_11_32_34 REV
GUCGCACUCUUUGUGAGUGCGUGGAUUGAAAU
>14_AP006627_GR_2_3720845_1029_16_33_34 REV
GUCGCACUCUUUGUGAGUGCGUGGAUUGAAAU
>14_AP006627_GR_6_3751899_232_4_32_34 REV
AUCGCACUCUUUGUGAGUGCGUGGAUUGAAAU
