# Supplementary material for: Evolutionary conservation of sequence and secondary structures in CRISPR repeats
Source: Genome Biol. 2007 Apr 18;8(4):R61. doi: 10.1186/gb-2007-8-4-r61 (PMC1896005; doi:10.1186/gb-2007-8-4-r61)
Supplement: Additional data file 1 — Readme.txt contains a description of the files in the archive. Alignments is a directory containing manually curated fasta alignments of clusters 1-12. FigureS1.png contains a figure showing the arrangement of the CAS cassette in the Thermococcus kodakaraensis genome. Chromosomal coordinates are given at the top of the figure. A CRISPR array is shown to the left of the figure as red vertical lines (1 line = 5 repeats). Core CAS genes are shown in black, Apern subtype genes are shown in blue and Tneap subtype genes in red as predicted by TIGRFAM analysis (see Materials and methods). TableS1.xls is an excel-formated table containing CAS genes in the neighborhood of CRISPR arrays, as predicted by TIGRFAM (see Materials and methods). Core and type-specific genes are indicated, each genome is given both with its full name and an IMG accession code. IMG gene OIDs are given for each protein. Organisms.index is a table containing an index of organisms used in the study. Repeats.fasta is a sequence fasta file containing all repeats. Repeats.mcl describes automatic assignment of repeats to clusters with MCL. Each line contains a cluster number followed by space-separated member repeats. Some files may be mac-formatted. [file gb-2007-8-4-r61-S1.gz › som/alignments/cluster_4.fasta]

>1_CR543861_GR_2_2371799_1227_21_28_31 REV
CUUCACUACCGCACAGGUAGCUUAGAAA
>620020000_noce_Contig10_jg_1_3128058_388_7_28_32 REV
GUUCACCGCCGCACAGGCGGUUUAGAAA
>625690000_sput_w3181_Conti_2_2062_1468_25_28_32 REV
GUUCACCGCCACACAGGCGGCUUAGAAA
>400810000_sput_cn32_Contig_1_24553_4831_81_28_32
GUUCACCGCCGCACAGGCGGCUUAGAAA
>117_AE004439_GR_3_2080685_2010_34_28_32 REV
GUUAACUGCCGUAUAGGCAGCUUAGAAA
>624280000_NZ_AACK01000014_1_15442_1950_33_28_32 REV
CUUCACUGCCGUAUAGGCAGCUUAGAAA
>624010000_NZ_AABQ07000002_1_2015966_1289_22_28_32 REV
GUUCACUGCCGUGUAGGCAGCUAAGAAA
>624010000_NZ_AABQ07000002_2_2025904_748_13_28_32
GUUCACUGCCGUAUAGGCAGCUAAGAAA
>1_CR543861_GR_1_2339398_328_6_28_32
CUUAACUGCCGCACAGGCAGCUUAGAAA
>63_BX950851_GR_1_4124213_1648_28_28_32
GUUCACUGCCGUACAGGCAGCUUAGAAA
>63_BX950851_GR_2_4135961_569_10_28_32 REV
GUUCACUGCCGUACAGGCAGCUUAGAAA
>119_BX470251_GR_2_2142057_1348_23_28_32 REV
GUUCACUGCCGUACAGGCAGCUUAGAAA
>119_BX470251_GR_5_2475403_328_6_28_32 REV
GUUCACUGCCGUACAGGCAGCUUAGAAA
>635000008_NC_007946_1_886538_448_8_28_32 REV
GUUCACUGCCGUACAGGCAGCUUAGAAA
>635000008_NC_007946_2_896106_329_6_28_32 REV
GUUCACUGCCGUACAGGCAGCUUAGAAA
>119_BX470251_GR_1_2126977_1466_25_28_31 REV
GUGCACUGCCGUACAGGCAGCUUAGAAA
>119_BX470251_GR_4_2395199_388_7_28_32 REV
GUGCACUGCCGUACAGGCAGCUUAGAAA
>623550000_Ptun_Contig774_1_33281_5489_92_28_32
GUUCACUGCCGCACAGGCAGCUCAGAAA
>50_AE016825_GR_5_1900978_1593_27_28_32
GUUCACUGCCGGAUAGGCAGCUUAGAAA
>118_CR354532_GR_1_2187868_1587_27_28_32
GUUCACUGCCGCACAGGCAGCUUAGAAA
>192_AE017042_GR_1_1223416_210_4_28_32
GUUCACUGCCGCACAGGCAGCUUAGAAA
>193_AE009952_GR_1_1291480_269_5_26_34 REV
GUUCACUGCCGCACAGGCAGCUUAGA--
>194_AL590842_GR_2_2769354_449_8_28_32
GUUCACUGCCGCACAGGCAGCUUAGAAA
>195_BX936398_GR_2_2964488_931_16_28_32
GUUCACUGCCGCACAGGCAGCUUAGAAA
>610000009_CR628337_GR_1_3243127_3090_52_28_32 REV
GUUCACUGCCGCACAGGCAGCUUAGAAA
>610000009_CR628337_GR_2_3246643_750_13_28_32 REV
GUUCACUGCCGCACAGGCAGCUUAGAAA
>610000023_AE008692_GR_2_1242995_452_8_28_32 REV
GUUCACUGCCGCACAGGCAGCUUAGAAA
>610000023_AE008692_GR_3_1590394_330_6_28_32 REV
GUUCACUGCCGCACAGGCAGCUUAGAAA
>625690000_sput_w3181_Conti_1_33078_988_17_28_32 REV
GUUCACUGCCGCACAGGCAGCUUAGAAA
>194_AL590842_GR_1_1773655_148_3_28_32 REV
GUUCACUGCCGCACAGGCAGCUUAGAAA
>194_AL590842_GR_3_2895283_271_5_28_32 REV
GUUCACUGCCGCACAGGCAGCUUAGAAA
>195_BX936398_GR_1_1891010_208_4_28_32 REV
GUUCACUGCCGCACAGGCAGCUUAGAAA
>610000023_AE008692_GR_1_113844_328_6_28_32
GUUCACUGCCGCAUAGGCAGCUUAGAAA
>1_CR543861_GR_3_2448115_5428_91_28_32
GUUCGUCAUCGCAUAGAUGAUUUAGAAA
>117_AE004439_GR_1_362647_1948_33_28_32
GUUCACCAUCGUGUAGAUGGCUUAGAAA
