# Supplementary material for: Evolutionary conservation of sequence and secondary structures in CRISPR repeats
Source: Genome Biol. 2007 Apr 18;8(4):R61. doi: 10.1186/gb-2007-8-4-r61 (PMC1896005; doi:10.1186/gb-2007-8-4-r61)
Supplement: Additional data file 1 — Readme.txt contains a description of the files in the archive. Alignments is a directory containing manually curated fasta alignments of clusters 1-12. FigureS1.png contains a figure showing the arrangement of the CAS cassette in the Thermococcus kodakaraensis genome. Chromosomal coordinates are given at the top of the figure. A CRISPR array is shown to the left of the figure as red vertical lines (1 line = 5 repeats). Core CAS genes are shown in black, Apern subtype genes are shown in blue and Tneap subtype genes in red as predicted by TIGRFAM analysis (see Materials and methods). TableS1.xls is an excel-formated table containing CAS genes in the neighborhood of CRISPR arrays, as predicted by TIGRFAM (see Materials and methods). Core and type-specific genes are indicated, each genome is given both with its full name and an IMG accession code. IMG gene OIDs are given for each protein. Organisms.index is a table containing an index of organisms used in the study. Repeats.fasta is a sequence fasta file containing all repeats. Repeats.mcl describes automatic assignment of repeats to clusters with MCL. Each line contains a cluster number followed by space-separated member repeats. Some files may be mac-formatted. [file gb-2007-8-4-r61-S1.gz › som/alignments/cluster_5.fasta]

>623520000_mbar_Contig303_2_4_4007450_1563_22_36_36
GCUUCAAUUCUGCCACAACCUU-UCGGUUAUGGAAAC
>175_AE017222_GR_7_191888_471_7_36_36 REV
GUUGCAA-ACCUCGUUAGCCUCGUAGAGGAUUGAAAC
>175_AE017222_GR_8_203294_830_12_36_36
GUUGCAA-ACCUCGUUAGCCUCGUAGAGGAUUGAAAC
>635500000_mhun_29sep05_v3_5_2088864_3090_43_37_35 REV
GUCACAAUGGAAAAGAAAACCCGAUAGGGAUUGAAAC
>635500000_mhun_29sep05_v3_6_2093152_4763_66_37_35 REV
GUCACAAUGGAAAAGAAAACCCGAUAGGGAUUGAAAC
>635740000_mthe_6194_Contig_4_78111_4421_60_37_37 REV
GUCGCAACGAGUGAGAAAACCCGAUAGGGAUUGAAAC
>5_BA000019_GR_2_1727817_255_4_35_38 REV
GUUUUAAUUCCUU--UACCCCUCACGGGGAUGGAAAC
>5_BA000019_GR_3_1732269_1053_15_35_37
GUUUUAAUUCCUU--UACCCCUCACGGGGAUGGAAAC
>635720000_dred_Contig103_1_5915_1181_16_37_39
GUCAAAACACAAAAUAAUUCCCUUUGGGAAUUGAAAC
>400090000_npun_Contig1_jgi_1_723990_327_5_36_36
GUUGCAAAACACC-UCAUCCCUGAUAGGGAUUCAAAC
>5_BA000019_GR_8_3840120_618_9_37_35
GUUGCAACACCAUAUAAUCCCUAUUAGGGAUUGAAAC
>5_BA000019_GR_11_5654133_252_4_37_34
GUUAAAACCCUCUAAAAUCCCUAUCAGGGAUUGAAAC
>400000000_avar_Contig232_j_3_2395671_3033_43_37_34 REV
GUUAAAACCCUCUAAAAUCCCUAUCAGGGAUUGAAAC
>400000000_avar_Contig232_j_7_5764010_2419_34_37_35
AUUGCAAUUAACUAAAAUCCCUAUCAGGGAUUGAAAC
>400090000_npun_Contig1_jgi_5_3338247_2951_41_37_35 REV
AUUGCAAUUCAUCAAAAUCCCUAUCAGGGAUUGAAAC
>400090000_npun_Contig1_jgi_7_7769881_480_7_37_36 REV
AUUGCAAUUCAUCAAAAUCCCUAUUAGGGAUUGAAAC
>400090000_npun_Contig1_jgi_8_7770465_839_12_37_35 REV
AUUGCAAUUCAUCAAAAUCCCUAUUAGGGAUUGAAAC
>400090000_npun_Contig1_jgi_4_1601825_4044_56_37_35 REV
AUUGCAAUUUCUCAAAAUCCCUAUUAGGGAUUGAAAC
>400090000_npun_Contig1_jgi_2_1228880_607_9_37_34
AUUGCAAUUUAUCAAAAUCCCUAUUAGGGAUUGAAAC
>5_BA000019_GR_4_1836813_911_13_37_35
GUUUCUAUUAACACAAAUCCCUAUCAGGGAUUGAAAC
>400000000_avar_Contig232_j_6_5227213_1996_28_37_35
GUUUCUAUUAACACAAAUCCCUAUCAGGGAUUGAAAG
>400000000_avar_Contig232_j_1_1234556_2555_36_37_34
GUUUUAAUUAACAAAAAUCCCUAUCAGGGAUUGAAAC
>5_BA000019_GR_6_3516821_465_7_35_36 REV
GUUUUAACUAACAAAAAUCCCUAUCAGGGAUUGAA--
>5_BA000019_GR_7_3517542_543_8_37_35 REV
GUUUUAACUAACAAAAAUCCCUAUCAGGGAUUGAAAC
