# Supplementary material for: Evolutionary conservation of sequence and secondary structures in CRISPR repeats
Source: Genome Biol. 2007 Apr 18;8(4):R61. doi: 10.1186/gb-2007-8-4-r61 (PMC1896005; doi:10.1186/gb-2007-8-4-r61)
Supplement: Additional data file 1 — Readme.txt contains a description of the files in the archive. Alignments is a directory containing manually curated fasta alignments of clusters 1-12. FigureS1.png contains a figure showing the arrangement of the CAS cassette in the Thermococcus kodakaraensis genome. Chromosomal coordinates are given at the top of the figure. A CRISPR array is shown to the left of the figure as red vertical lines (1 line = 5 repeats). Core CAS genes are shown in black, Apern subtype genes are shown in blue and Tneap subtype genes in red as predicted by TIGRFAM analysis (see Materials and methods). TableS1.xls is an excel-formated table containing CAS genes in the neighborhood of CRISPR arrays, as predicted by TIGRFAM (see Materials and methods). Core and type-specific genes are indicated, each genome is given both with its full name and an IMG accession code. IMG gene OIDs are given for each protein. Organisms.index is a table containing an index of organisms used in the study. Repeats.fasta is a sequence fasta file containing all repeats. Repeats.mcl describes automatic assignment of repeats to clusters with MCL. Each line contains a cluster number followed by space-separated member repeats. Some files may be mac-formatted. [file gb-2007-8-4-r61-S1.gz › som/alignments/cluster_6.fasta]

>633500011_AE017199_1_13731_867_13_28_41 REV
GUUUCUAAUAUAUU--AGAAAUAUUGAAAG
>633500011_AE017199_2_488648_1902_28_28_41 REV
GUUUCUAAUAUAUU--AGAAAUAUUGAAAG
>633500014_NC_000868_2_482364_378_6_29_40 REV
GUUUCCGUAGAACUU-AGUAGUGUGGAAAG
>633500016_BA000001_2_149795_1689_25_29_40
GUUUCCGUAGAACUU-AGUAGUGUGGAAAG
>633500016_BA000001_1_32349_1110_17_29_38 REV
GUUUCCGUAGAACUA-AAUAGUGUGGAAAG
>633500016_BA000001_4_933141_381_6_28_42 REV
GUUUCCGUAGAACUA-AAUAGUGUGGAAA-
>633500016_BA000001_5_934272_3416_51_29_38 REV
GUUUCCGUAGAACUA-AAUAGUGUGGAAAG
>635000012_NC_007681_2_1091284_3753_57_30_36
AAUAGAAUAAGAUCAUAAUGAAAUUGAAAU
>633500020_NC_006624_2_469786_1519_23_29_38 REV
GUUGCAAUAAGACUCUAAGAGAAUUGAAA-
>633500020_NC_006624_3_834233_2423_36_29_39
GUUGCAAUAAGACUCUAAGAGAAUUGAAA-
>633500020_NC_006624_1_373772_1039_16_29_38 REV
GUUGCAAUAAGACUCUAGGAGAAUUGAAA-
>633500015_AE009950_4_623119_2058_31_30_37 REV
GUUACAAUAAGACCAAAAUAGAAUUGAAAG
>633500014_NC_000868_1_147896_1446_22_31_37 REV
GUUCCAAUAAGACUAAAAUAGAAUUGAAAG
>633500014_NC_000868_3_1759973_1793_27_30_37
GUUCCAAUAAGACUAAAAUAGAAUUGAAAG
>633500015_AE009950_1_27091_3460_51_31_38
GUUCCAAUAAGACUAAAAUAGAAUUGAAAG
>633500016_BA000001_6_993737_425_7_29_37
GUUCCAAUAAGACUAAAAUAGAAUUGAAA-
>633500016_BA000001_7_1117249_1099_17_30_36 REV
GUUCCAAUAAGACUAAAAUAGAAUUGAAAG
>633500016_BA000001_3_637115_1113_17_30_37
GUUCCAAUAAGACUAUAAGAGAAUUGAAAG
>633500015_AE009950_2_260714_1332_20_30_38
GUUCCAAUAAGACUACAAAAGAAUUGAAAG
>633500015_AE009950_3_312405_1527_23_30_38
GUUCCAAUAAGACUACAAAAGAAUUGAAAG
>633500015_AE009950_5_1064076_1468_22_30_38 REV
GUUCCAAUAAGACUACAAAAGAAUUGAAAG
>633500015_AE009950_6_1091157_701_11_29_38 REV
GUUCCAAUAAGACUACAAAAGAAUUGAAG-
>633500012_NC_005877_2_51349_989_15_28_40 REV
GUUUAAGAAUUACUA-GAUAGUAUGGAAG-
>633500012_NC_005877_3_61415_1143_17_28_41 REV
GUUUAAGAAUUACUA-GAUAGUAUGGAAG-
>633500022_BA000011_1_109189_1251_19_28_40 REV
GUUUAAGAUGUACUA-GUUAGUAUGGAAG-
>633500022_BA000011_2_121537_1080_16_28_42 REV
GUUUAAGAUGUACUA-GUUAGUAUGGAAG-
>635000012_NC_007681_1_490169_3993_61_29_37
GUUUAAAAUAGACUU-AAUAGUAUGAAAAC
