# Supplementary material for: Evolutionary conservation of sequence and secondary structures in CRISPR repeats
Source: Genome Biol. 2007 Apr 18;8(4):R61. doi: 10.1186/gb-2007-8-4-r61 (PMC1896005; doi:10.1186/gb-2007-8-4-r61)
Supplement: Additional data file 1 — Readme.txt contains a description of the files in the archive. Alignments is a directory containing manually curated fasta alignments of clusters 1-12. FigureS1.png contains a figure showing the arrangement of the CAS cassette in the Thermococcus kodakaraensis genome. Chromosomal coordinates are given at the top of the figure. A CRISPR array is shown to the left of the figure as red vertical lines (1 line = 5 repeats). Core CAS genes are shown in black, Apern subtype genes are shown in blue and Tneap subtype genes in red as predicted by TIGRFAM analysis (see Materials and methods). TableS1.xls is an excel-formated table containing CAS genes in the neighborhood of CRISPR arrays, as predicted by TIGRFAM (see Materials and methods). Core and type-specific genes are indicated, each genome is given both with its full name and an IMG accession code. IMG gene OIDs are given for each protein. Organisms.index is a table containing an index of organisms used in the study. Repeats.fasta is a sequence fasta file containing all repeats. Repeats.mcl describes automatic assignment of repeats to clusters with MCL. Each line contains a cluster number followed by space-separated member repeats. Some files may be mac-formatted. [file gb-2007-8-4-r61-S1.gz › som/alignments/cluster_7.fasta]

>633500001_BA000002_2_786657_2699_42_25_40
GCAUAUCCCUAAAGGGAAUAGAAAG-
>633500013_AE009441_4_591745_476_8_25_39 REV
GAAGAAUCUACAAAAGAAUUGAAAC-
>633500017_CP000077_3_1786370_215_4_26_37 REV
GAAGAAUCCCAUAAGGGAUUGAAAGU
>633500018_AE006641_1_1234312_6494_103_25_38
GAUUAAUCCCAAAAGGAAUUGAAAG-
>633500018_AE006641_2_1255329_5970_95_25_38 REV
GAUUAAUCCCAAAAGGAAUUGAAAG-
>633500017_CP000077_4_1825971_658_11_25_38 REV
GAUGAAUCCCAAAAGGGAUUGAAAG-
>633500019_BA000023_1_25997_4613_73_25_38 REV
GAUGAAUCCCAAAAGGAAUUGAAAG-
>633500019_BA000023_2_32702_7134_112_25_39
GAUGAAUCCCAAAAGGAAUUGAAAG-
>633500019_BA000023_3_2664097_3080_48_24_41 REV
-GAUAAUCCUUAAUGGAAUUGAAAG-
>633500019_BA000023_5_2685053_476_8_24_40 REV
-GAUAAUCCUUAAUGGAAUUGAAAG-
>633500019_BA000023_6_2685764_3260_51_24_40 REV
-GAUAAUCCUUAAUGGAAUUGAAAG-
>633500019_BA000023_8_2689324_3546_55_24_41 REV
-GAUAAUCCUUAAUGGAAUUGAAAG-
>633500019_BA000023_4_2671319_6724_104_24_41 REV
-GCUAAUCCAUAAUGGAAUUGAAAG-
>633500018_AE006641_3_1297999_1996_32_24_39 REV
-GAUAAUCUCUUAUAGAAUUGAAAG-
>633500018_AE006641_4_1306480_6004_96_24_38
-GAUAAUCUCUUAUAGAAUUGAAAG-
>633500018_AE006641_5_1744852_412_7_25_39
AGAUAAUCUACUAUAGAAUUGAAAG-
>633500018_AE006641_6_1810618_1386_22_24_40 REV
-GCUAAUCUACUAUAGAAUUGAAAG-
>633500018_AE006641_7_1812174_4230_66_24_40 REV
-GCUAAUCUACUAUAGAAUUGAAAG-
