# Supplementary material for: Evolutionary conservation of sequence and secondary structures in CRISPR repeats
Source: Genome Biol. 2007 Apr 18;8(4):R61. doi: 10.1186/gb-2007-8-4-r61 (PMC1896005; doi:10.1186/gb-2007-8-4-r61)
Supplement: Additional data file 1 — Readme.txt contains a description of the files in the archive. Alignments is a directory containing manually curated fasta alignments of clusters 1-12. FigureS1.png contains a figure showing the arrangement of the CAS cassette in the Thermococcus kodakaraensis genome. Chromosomal coordinates are given at the top of the figure. A CRISPR array is shown to the left of the figure as red vertical lines (1 line = 5 repeats). Core CAS genes are shown in black, Apern subtype genes are shown in blue and Tneap subtype genes in red as predicted by TIGRFAM analysis (see Materials and methods). TableS1.xls is an excel-formated table containing CAS genes in the neighborhood of CRISPR arrays, as predicted by TIGRFAM (see Materials and methods). Core and type-specific genes are indicated, each genome is given both with its full name and an IMG accession code. IMG gene OIDs are given for each protein. Organisms.index is a table containing an index of organisms used in the study. Repeats.fasta is a sequence fasta file containing all repeats. Repeats.mcl describes automatic assignment of repeats to clusters with MCL. Each line contains a cluster number followed by space-separated member repeats. Some files may be mac-formatted. [file gb-2007-8-4-r61-S1.gz › som/alignments/cluster_8.fasta]

>500120000_swol_Contig85_4_2247_1129_16_36_36 REV
AUUAAAAACGA-AGGACCCCUUUAAGGGGACGGAAAC
>500120000_swol_Contig85_5_5255_252_4_36_36 REV
AUUAAAAACGA-AGGACCCCUUUAAGGGGACGGAAAC
>170_AP004311_GR_2_68499_4280_57_37_38
GUUCAACACCCUCUUUUCCCCGUCAGGGGACUGAAAC
>5_BA000019_GR_1_445573_2144_28_37_41
GUUACUUACCAUCACUUCCCCGCAAGGGGAUGGAAAC
>5_BA000019_GR_10_5646455_691_10_36_36 REV
CUUUCCGAUCA-CAUCACCCCGAAAGGGGAUGGAAAC
>5_BA000019_GR_5_2178606_562_8_35_40 REV
GUUUUUAAUC--UCUUACCCCUCACGGGGAUGGAAAC
>610000017_CP000023_GR_2_863999_253_4_36_36
GAUAUAAACCU-AAUUACCUCGAGAGGGGACGGAAAC
>96_BX248333_GR_1_3075735_1214_17_36_37 REV
GUCGUCAGACC-CAAAACCCCGAGAGGGGACGGAAAC
>96_BX248333_GR_2_3078566_1573_22_36_37 REV
GUCGUCAGACC-CAAAACCCCGAGAGGGGACGGAAAC
>99_AL123456_GR_1_3119185_1284_18_36_37 REV
GUCGUCAGACC-CAAAACCCCGAGAGGGGACGGAAAC
>99_AL123456_GR_2_3121938_1639_23_36_37 REV
GUCGUCAGACC-CAAAACCCCGAGAGGGGACGGAAAC
>100_AE000516_GR_1_3113903_1354_19_35_38 REV
-UCGUCAGACC-CAAAACCCCGAGAGGGGACGGAAAC
>100_AE000516_GR_2_3116727_1055_15_36_37 REV
GUCGUCAGACC-CAAAACCCCGAGAGGGGACGGAAAC
