# Supplementary material for: Evolutionary conservation of sequence and secondary structures in CRISPR repeats
Source: Genome Biol. 2007 Apr 18;8(4):R61. doi: 10.1186/gb-2007-8-4-r61 (PMC1896005; doi:10.1186/gb-2007-8-4-r61)
Supplement: Additional data file 1 — Readme.txt contains a description of the files in the archive. Alignments is a directory containing manually curated fasta alignments of clusters 1-12. FigureS1.png contains a figure showing the arrangement of the CAS cassette in the Thermococcus kodakaraensis genome. Chromosomal coordinates are given at the top of the figure. A CRISPR array is shown to the left of the figure as red vertical lines (1 line = 5 repeats). Core CAS genes are shown in black, Apern subtype genes are shown in blue and Tneap subtype genes in red as predicted by TIGRFAM analysis (see Materials and methods). TableS1.xls is an excel-formated table containing CAS genes in the neighborhood of CRISPR arrays, as predicted by TIGRFAM (see Materials and methods). Core and type-specific genes are indicated, each genome is given both with its full name and an IMG accession code. IMG gene OIDs are given for each protein. Organisms.index is a table containing an index of organisms used in the study. Repeats.fasta is a sequence fasta file containing all repeats. Repeats.mcl describes automatic assignment of repeats to clusters with MCL. Each line contains a cluster number followed by space-separated member repeats. Some files may be mac-formatted. [file gb-2007-8-4-r61-S1.gz › som/alignments/cluster_9.fasta]

>400320000_cthe_Contig236_2_537
GUUGAAGAGGUACUUCCAGUAAAACAAGGAUUGAAAC
>400320000_cthe_Contig240_3_838
GUUGAAGUGGUACUUCCAGUAAAACAAGGAUUGAAAC
>635820000_hore_Contig79_1_1067
GAUUAAUUGAUACAUCCAGCAUAAGAAGGAUUGAAAC
>633500009_AE010299_3_2379328_1
AUUCGCGAGCAAGAUCCACUAAAACAAGGAUUGAAAC
>633500009_AE010299_4_2380793_3
AUUCGCGAGCAAGAUCCACUAAAACAAGGAUUGAAAC
>633500009_AE010299_2_2378684_4
AUUCGCGAGCAAGAUCCACUAAAACAAGGAUUGAAAC
>623520000_mbar_Contig303_2_3_1
AUUCGUGAGCAAGAUCCACUAAAACAAGGAUUGAAAC
>633500010_AE008384_2_4089312_5
AUUCGUGAGCAAGAUCCACUAAAACAAGGAUUGAAAC
>633500009_AE010299_1_2369218_4
AUUCGAGAGCAAGAUCCACUAAAACAAGGAUUGAAAC
>633500010_AE008384_1_679199_33
AUUCGCGAGCAAGAUCCAUUAAAACAAGGAUUGAAAC
>635740000_mthe_6194_Contig_1_6
GUCGAAGAGCGAGUUCCAGGAAAACAAGGAUUGAAAC
>635740000_mthe_6194_Contig_2_6
GUCGAAGAGCGAGUUCCAGGAAAACAAGGAUUGAAAC
>633500002_AE000782_3_1690930_3
GUAAGAAAGGGAGGCUCCUGAAAAUGGAGAUUGAAAG
