# Supplementary material for: Evolutionary conservation of sequence and secondary structures in CRISPR repeats
Source: Genome Biol. 2007 Apr 18;8(4):R61. doi: 10.1186/gb-2007-8-4-r61 (PMC1896005; doi:10.1186/gb-2007-8-4-r61)
Supplement: Additional data file 1 — Readme.txt contains a description of the files in the archive. Alignments is a directory containing manually curated fasta alignments of clusters 1-12. FigureS1.png contains a figure showing the arrangement of the CAS cassette in the Thermococcus kodakaraensis genome. Chromosomal coordinates are given at the top of the figure. A CRISPR array is shown to the left of the figure as red vertical lines (1 line = 5 repeats). Core CAS genes are shown in black, Apern subtype genes are shown in blue and Tneap subtype genes in red as predicted by TIGRFAM analysis (see Materials and methods). TableS1.xls is an excel-formated table containing CAS genes in the neighborhood of CRISPR arrays, as predicted by TIGRFAM (see Materials and methods). Core and type-specific genes are indicated, each genome is given both with its full name and an IMG accession code. IMG gene OIDs are given for each protein. Organisms.index is a table containing an index of organisms used in the study. Repeats.fasta is a sequence fasta file containing all repeats. Repeats.mcl describes automatic assignment of repeats to clusters with MCL. Each line contains a cluster number followed by space-separated member repeats. Some files may be mac-formatted. [file gb-2007-8-4-r61-S1.gz › som/organisms.index]

1	Acinetobacter sp. (strain ADP1)	Bacteria	Proteobacteria	Gammaproteobacteria	Pseudomonadales	Moraxellaceae	Acinetobacter	sp.	ADP1
3	Agrobacterium tumefaciens (strain C58 / ATCC 33970, sub_strain Cereon)	Bacteria	Proteobacteria	Alphaproteobacteria	Rhizobiales	Rhizobiaceae	Agrobacterium	tumefaciens	C58 = ATCC 33970
4	Agrobacterium tumefaciens (strain C58 / ATCC 33970, sub_strain Dupont)	Bacteria	Proteobacteria	Alphaproteobacteria	Rhizobiales	Rhizobiaceae	Agrobacterium	tumefaciens	C58 = ATCC 33970
5	Anabaena sp. (strain PCC 7120)	Bacteria	Cyanobacteria	Cyanobacteria	Nostocales	Nostocaceae	Anabaena	sp.	PCC 7120
6	Aquifex aeolicus (strain VF5)	Bacteria	Aquificae	Aquificae	Aquificales	Aquificaceae	Aquifex	aeolicus	VF5
8	Bacillus anthracis (strain Ames, isolate 0581)	Bacteria	Firmicutes	Bacilli	Bacillales	Bacillaceae	Bacillus	anthracis	Ames
9	Bacillus anthracis (strain Ames, isolate Porton)	Bacteria	Firmicutes	Bacilli	Bacillales	Bacillaceae	Bacillus	anthracis	Ames
10	Bacillus anthracis (strain Sterne)	Bacteria	Firmicutes	Bacilli	Bacillales	Bacillaceae	Bacillus	anthracis	Sterne
11	Bacillus cereus (strain ATCC 10987)	Bacteria	Firmicutes	Bacilli	Bacillales	Bacillaceae	Bacillus	cereus	ATCC 10987
12	Bacillus cereus (strain ATCC 14579 / DSM 31)	Bacteria	Firmicutes	Bacilli	Bacillales	Bacillaceae	Bacillus	cereus	ATCC 14579 = DSM 31
13	Bacillus cereus E33L	Bacteria	Firmicutes	Bacilli	Bacillales	Bacillaceae	Bacillus	cereus	E33L
14	Bacillus clausii (strain KSM-K16)	Bacteria	Firmicutes	Bacilli	Bacillales	Bacillaceae	Bacillus	clausii	KSM-K16
15	Bacillus halodurans (strain C-125 / JCM 9153)	Bacteria	Firmicutes	Bacilli	Bacillales	Bacillaceae	Bacillus	halodurans	C-125 = JCM 9153
16	Bacillus licheniformis (strain DSM 13 / ATCC 14580, sub_strain Goettingen)	Bacteria	Firmicutes	Bacilli	Bacillales	Bacillaceae	Bacillus	licheniformis	DSM 13 = ATCC 14580
17	Bacillus licheniformis (strain DSM 13 / ATCC 14580, sub_strain Novozymes)	Bacteria	Firmicutes	Bacilli	Bacillales	Bacillaceae	Bacillus	licheniformis	DSM 13 = ATCC 14580
18	Bacillus subtilis (strain 168)	Bacteria	Firmicutes	Bacilli	Bacillales	Bacillaceae	Bacillus	subtilis	168
19	Bacillus thuringiensis (subsp. konkukian, strain 97-27)	Bacteria	Firmicutes	Bacilli	Bacillales	Bacillaceae	Bacillus	thuringiensis	97-27
20	Bacteroides fragilis (strain YCH46)	Bacteria	Bacteroidetes	Bacteroidetes (class)	Bacteroidales	Bacteroidaceae	Bacteroides	fragilis	YCH46
21	Bacteroides thetaiotaomicron (strain ATCC 29148 / VPI-5482)	Bacteria	Bacteroidetes	Bacteroidetes (class)	Bacteroidales	Bacteroidaceae	Bacteroides	thetaiotaomicron	ATCC 29148 = VPI-5482
22	Bartonella henselae (strain Houston 1 / ATCC 49882)	Bacteria	Proteobacteria	Alphaproteobacteria	Rhizobiales	Bartonellaceae	Bartonella	henselae	Houston 1 = ATCC 49882
23	Bartonella quintana (strain Toulouse)	Bacteria	Proteobacteria	Alphaproteobacteria	Rhizobiales	Bartonellaceae	Bartonella	quintana	Toulouse
24	Bdellovibrio bacteriovorus (strain DSM 50701 / NCIB 9529 / HD100 / ATCC 15356)	Bacteria	Proteobacteria	Deltaproteobacteria	Bdellovibrionales	Bdellovibrionaceae	Bdellovibrio	bacteriovorus	DSM 50701 = NCIB 9529 = HD100 = ATCC 15356
25	Bifidobacterium longum (strain NCC 2705)	Bacteria	Actinobacteria	Actinobacteridae	Bifidobacteriales	Bifidobacteriaceae	Bifidobacterium	longum	NCC 2705
26	Bordetella bronchiseptica (strain RB50 / ATCC BAA-588)	Bacteria	Proteobacteria	Betaproteobacteria	Burkholderiales	Alcaligenaceae	Bordetella	bronchiseptica	RB50 = ATCC BAA-588
27	Bordetella parapertussis (strain ATCC BAA-587 / 12822)	Bacteria	Proteobacteria	Betaproteobacteria	Burkholderiales	Alcaligenaceae	Bordetella	parapertussis	ATCC BAA-587 = 12822
28	Bordetella pertussis (strain ATCC BAA-589 / Tohama I / NCTC 13251)	Bacteria	Proteobacteria	Betaproteobacteria	Burkholderiales	Alcaligenaceae	Bordetella	pertussis	ATCC BAA-589 = Tohama I = NCTC 13251
29	Borrelia burgdorferi (strain B31 / ATCC 35210)	Bacteria	Spirochaetes	Spirochaetes	Spirochaetales	Spirochaetaceae	Borrelia	burgdorferi	B31 = ATCC 35210
30	Borrelia garinii (strain PBi)	Bacteria	Spirochaetes	Spirochaetes	Spirochaetales	Spirochaetaceae	Borrelia	garinii	PBi
31	Bradyrhizobium japonicum (strain USDA 110)	Bacteria	Proteobacteria	Alphaproteobacteria	Rhizobiales	Bradyrhizobiaceae	Bradyrhizobium	japonicum	USDA 110
32	Brucella melitensis (biovar 1, strain ATCC 23456 / 16M)	Bacteria	Proteobacteria	Alphaproteobacteria	Rhizobiales	Brucellaceae	Brucella	melitensis	ATCC 23456 = 16M
33	Brucella suis (biovar 1, strain 1330)	Bacteria	Proteobacteria	Alphaproteobacteria	Rhizobiales	Brucellaceae	Brucella	suis	1330
34	Buchnera aphidicola (subsp. Acyrthosiphon pisum, strain Tokyo 1998)	Bacteria	Proteobacteria	Gammaproteobacteria	Enterobacteriales	Enterobacteriaceae	Buchnera	aphidicola	Tokyo 1998
35	Buchnera aphidicola (subsp. Baizongia pistaciae)	Bacteria	Proteobacteria	Gammaproteobacteria	Enterobacteriales	Enterobacteriaceae	Buchnera	aphidicola
36	Buchnera aphidicola (subsp. Schizaphis graminum)	Bacteria	Proteobacteria	Gammaproteobacteria	Enterobacteriales	Enterobacteriaceae	Buchnera	aphidicola
37	Burkholderia mallei (strain ATCC 23344)	Bacteria	Proteobacteria	Betaproteobacteria	Burkholderiales	Burkholderiaceae	Burkholderia	mallei	ATCC 23344
38	Burkholderia pseudomallei (strain K96243)	Bacteria	Proteobacteria	Betaproteobacteria	Burkholderiales	Burkholderiaceae	Burkholderia	pseudomallei	K96243
39	Campylobacter jejuni (strain NCTC 11168)	Bacteria	Proteobacteria	Epsilonproteobacteria	Campylobacterales	Campylobacteraceae	Campylobacter	jejuni	NCTC 11168
40	Candidatus Blochmannia floridanus	Bacteria	Proteobacteria	Gammaproteobacteria	Enterobacteriales	Enterobacteriaceae	Candidatus	Blochmannia
41	Caulobacter crescentus (strain CB15 / ATCC 19089)	Bacteria	Proteobacteria	Alphaproteobacteria	Caulobacterales	Caulobacteraceae	Caulobacter	crescentus	CB15 = ATCC 19089
42	Chlamydia muridarum (strain MoPn / Nigg)	Bacteria	Chlamydiae	Chlamydiae	Chlamydiales	Chlamydiaceae	Chlamydia	muridarum	MoPn = Nigg
43	Chlamydia pneumoniae (strain AR39)	Bacteria	Chlamydiae	Chlamydiae	Chlamydiales	Chlamydiaceae	Chlamydia	pneumoniae	AR39
44	Chlamydia pneumoniae (strain CWL029)	Bacteria	Chlamydiae	Chlamydiae	Chlamydiales	Chlamydiaceae	Chlamydia	pneumoniae	CWL029
45	Chlamydia pneumoniae (strain J138)	Bacteria	Chlamydiae	Chlamydiae	Chlamydiales	Chlamydiaceae	Chlamydia	pneumoniae	J138
46	Chlamydia pneumoniae (strain TW-183)	Bacteria	Chlamydiae	Chlamydiae	Chlamydiales	Chlamydiaceae	Chlamydia	pneumoniae	TW-183
47	Chlamydia trachomatis (strain D/UW-3/Cx)	Bacteria	Chlamydiae	Chlamydiae	Chlamydiales	Chlamydiaceae	Chlamydia	trachomatis	D/UW-3/Cx
48	Chlamydophila caviae (strain GPIC)	Bacteria	Chlamydiae	Chlamydiae	Chlamydiales	Chlamydiaceae	Chlamydophila	caviae	GPIC
49	Chlorobium tepidum (strain TLS / ATCC 49652 / DSM 12025)	Bacteria	Chlorobi	Chlorobia	Chlorobiales	Chlorobiaceae	Chlorobium	tepidum	TLS = ATCC 49652 = DSM 12025
50	Chromobacterium violaceum (strain ATCC 12472 / DSM 30191)	Bacteria	Proteobacteria	Betaproteobacteria	Neisseriales	Neisseriaceae	Chromobacterium	violaceum	ATCC 12472 = DSM 30191
51	Clostridium acetobutylicum (strain DSM 792 / ATCC 824 / VKM B-1787)	Bacteria	Firmicutes	Clostridia	Clostridiales	Clostridiaceae	Clostridium	acetobutylicum	DSM 792 = ATCC 824 = VKM B-1787
52	Clostridium perfringens (strain 13 / Type A)	Bacteria	Firmicutes	Clostridia	Clostridiales	Clostridiaceae	Clostridium	perfringens	13 = Type A
53	Clostridium tetani (strain Massachusetts / E88)	Bacteria	Firmicutes	Clostridia	Clostridiales	Clostridiaceae	Clostridium	tetani	Massachusetts = E88
54	Corynebacterium diphtheriae (biovar gravis, strain NCTC 13129)	Bacteria	Actinobacteria	Actinobacteridae	Actinomycetales	Corynebacteriaceae	Corynebacterium	diphtheriae	NCTC 13129
55	Corynebacterium efficiens (strain DSM 44549 / JCM 11189 / YS-314 / AJ 12310)	Bacteria	Actinobacteria	Actinobacteridae	Actinomycetales	Corynebacteriaceae	Corynebacterium	efficiens	DSM 44549 = JCM 11189 = YS-314 = AJ 12310
56	Corynebacterium glutamicum (strain DSM 20300 / NCIB 10025 / ATCC 13032, sub_strain Kalinowski)	Bacteria	Actinobacteria	Actinobacteridae	Actinomycetales	Corynebacteriaceae	Corynebacterium	glutamicum	DSM 20300 = NCIB 10025 = ATCC 13032
57	Corynebacterium glutamicum (strain DSM 20300 / NCIB 10025 / ATCC 13032, sub_strain Nakagawa)	Bacteria	Actinobacteria	Actinobacteridae	Actinomycetales	Corynebacteriaceae	Corynebacterium	glutamicum	DSM 20300 = NCIB 10025 = ATCC 13032
58	Coxiella burnetii (strain Nine Mile phase I / RSA 493)	Bacteria	Proteobacteria	Gammaproteobacteria	Legionellales	Coxiellaceae	Coxiella	burnetii	Nine Mile phase I = RSA 493
59	Deinococcus radiodurans (strain DSM 20539 / R1 / NCIB 9279 / ATCC 13939)	Bacteria	Deinococcus-Thermus	Deinococci	Deinococcales	Deinococcaceae	Deinococcus	radiodurans	DSM 20539 = R1 = NCIB 9279 = ATCC 13939
60	Desulfotalea psychrophila (strain LSv54 / DSM 12343)	Bacteria	Proteobacteria	Deltaproteobacteria	Desulfobacterales	Desulfobulbaceae	Desulfotalea	psychrophila	LSv54 = DSM 12343
61	Desulfovibrio vulgaris (strain Hildenborough / ATCC 29579 / NCIMB 8303)	Bacteria	Proteobacteria	Deltaproteobacteria	Desulfovibrionales	Desulfovibrionaceae	Desulfovibrio	vulgaris	Hildenborough = ATCC 29579 = NCIMB 8303
62	Enterococcus faecalis (strain V583 / ATCC 700802)	Bacteria	Firmicutes	Bacilli	Lactobacillales	Enterococcaceae	Enterococcus	faecalis	V583 = ATCC 700802
63	Erwinia carotovora (subsp. atroseptica, strain ATCC BAA-672 / SCRI 1043)	Bacteria	Proteobacteria	Gammaproteobacteria	Enterobacteriales	Enterobacteriaceae	Erwinia	carotovora	ATCC BAA-672 = SCRI 1043
64	Escherichia coli (strain EDL933 / ATCC 700927 / O157:H7 / EHEC)	Bacteria	Proteobacteria	Gammaproteobacteria	Enterobacteriales	Enterobacteriaceae	Escherichia	coli	EDL933 = ATCC 700927 = O157:H7 = EHEC
65	Escherichia coli (strain K12)	Bacteria	Proteobacteria	Gammaproteobacteria	Enterobacteriales	Enterobacteriaceae	Escherichia	coli	K12
66	Escherichia coli (strain Sakai / O157:H7 / RIMD 0509952 / EHEC)	Bacteria	Proteobacteria	Gammaproteobacteria	Enterobacteriales	Enterobacteriaceae	Escherichia	coli	Sakai = O157:H7 = RIMD 0509952 = EHEC
67	Escherichia coli O6 (strain UPEC / O6:H1 / ATCC 700928 / CFT073)	Bacteria	Proteobacteria	Gammaproteobacteria	Enterobacteriales	Enterobacteriaceae	Escherichia	coli	UPEC = O6:H1 = ATCC 700928 = CFT073
68	Fusobacterium nucleatum (subsp. nucleatum, strain ATCC 25586)	Bacteria	Fusobacteria	Fusobacteria	Fusobacterales	Fusobacteriaceae	Fusobacterium	nucleatum	ATCC 25586
69	Geobacter sulfurreducens (strain ATCC 51573 / PCA)	Bacteria	Proteobacteria	Deltaproteobacteria	Desulfuromonadales	Geobacteraceae	Geobacter	sulfurreducens	ATCC 51573 = PCA
70	Gloeobacter violaceus (strain PCC 7421)	Bacteria	Cyanobacteria	Cyanobacteria	Gloeobacterales	Gloeobacter	Gloeobacter	violaceus	PCC 7421
71	Haemophilus ducreyi (strain ATCC 700724 / 35000HP)	Bacteria	Proteobacteria	Gammaproteobacteria	Pasteurellales	Pasteurellaceae	Haemophilus	ducreyi	ATCC 700724 = 35000HP
72	Haemophilus influenzae (strain ATCC 51907 / KW20 / Rd)	Bacteria	Proteobacteria	Gammaproteobacteria	Pasteurellales	Pasteurellaceae	Haemophilus	influenzae	ATCC 51907 = KW20 = Rd
75	Helicobacter hepaticus (strain 3B1 / ATCC 51449)	Bacteria	Proteobacteria	Epsilonproteobacteria	Campylobacterales	Helicobacteraceae	Helicobacter	hepaticus	3B1 = ATCC 51449
76	Helicobacter pylori (strain ATCC 700392 / 26695)	Bacteria	Proteobacteria	Epsilonproteobacteria	Campylobacterales	Helicobacteraceae	Helicobacter	pylori	ATCC 700392 = 26695
77	Helicobacter pylori (strain J99)	Bacteria	Proteobacteria	Epsilonproteobacteria	Campylobacterales	Helicobacteraceae	Helicobacter	pylori	J99
78	Lactobacillus johnsonii (strain NCC 533)	Bacteria	Firmicutes	Bacilli	Lactobacillales	Lactobacillaceae	Lactobacillus	johnsonii	NCC 533
79	Lactobacillus plantarum (strain WCFS1 / NCIMB 8826)	Bacteria	Firmicutes	Bacilli	Lactobacillales	Lactobacillaceae	Lactobacillus	plantarum	WCFS1 = NCIMB 8826
80	Lactococcus lactis (subsp. lactis, strain IL1403)	Bacteria	Firmicutes	Bacilli	Lactobacillales	Streptococcaceae	Lactococcus	lactis	IL1403
81	Leifsonia xyli (subsp. xyli, strain CTCB07)	Bacteria	Actinobacteria	Actinobacteridae	Actinomycetales	Microbacteriaceae	Leifsonia	xyli	CTCB07
82	Leptospira interrogans (serogroup Icterohaemorrhagiae / serovar Copenhageni, strain Fiocruz L1-130)	Bacteria	Spirochaetes	Leptospirae	Leptospirales	Leptospiraceae	Leptospira	interrogans	Fiocruz L1-130
83	Leptospira interrogans (serogroup Icterohaemorrhagiae, serovar lai, strain 56601)	Bacteria	Spirochaetes	Leptospirae	Leptospirales	Leptospiraceae	Leptospira	interrogans	56601
84	Listeria innocua (serovar 6a, strain CLIP 11262)	Bacteria	Firmicutes	Bacilli	Bacillales	Listeriaceae	Listeria	innocua	CLIP 11262
85	Listeria monocytogenes (serovar 1/2a, strain EGD-e)	Bacteria	Firmicutes	Bacilli	Bacillales	Listeriaceae	Listeria	monocytogenes	EGD-e
86	Listeria monocytogenes (serovar 4b / strain F2365 / 4b)	Bacteria	Firmicutes	Bacilli	Bacillales	Listeriaceae	Listeria	monocytogenes
87	Mannheimia succiniciproducens (strain MBEL55E)	Bacteria	Proteobacteria	Gammaproteobacteria	Pasteurellales	Pasteurellaceae	Mannheimia	succiniciproducens	MBEL55E
88	Mesoplasma florum (strain ATCC 33453 / L1)	Bacteria	Firmicutes	Mollicutes	Entomoplasmatales	Entomoplasmataceae	Mesoplasma	florum	ATCC 33453 = L1
95	Methylococcus capsulatus (strain Bath / NCIMB 11132)	Bacteria	Proteobacteria	Gammaproteobacteria	Methylococcales	Methylococcaceae	Methylococcus	capsulatus	Bath = NCIMB 11132
96	Mycobacterium bovis (strain AF2122/97)	Bacteria	Actinobacteria	Actinobacteridae	Actinomycetales	Mycobacteriaceae	Mycobacterium	bovis	AF2122/97
97	Mycobacterium leprae (strain TN)	Bacteria	Actinobacteria	Actinobacteridae	Actinomycetales	Mycobacteriaceae	Mycobacterium	leprae	TN
98	Mycobacterium paratuberculosis (strain k10)	Bacteria	Actinobacteria	Actinobacteridae	Actinomycetales	Mycobacteriaceae	Mycobacterium	paratuberculosis	k10
99	Mycobacterium tuberculosis (strain H37Rv)	Bacteria	Actinobacteria	Actinobacteridae	Actinomycetales	Mycobacteriaceae	Mycobacterium	tuberculosis	H37Rv
100	Mycobacterium tuberculosis (strain Oshkosh / CDC 1551)	Bacteria	Actinobacteria	Actinobacteridae	Actinomycetales	Mycobacteriaceae	Mycobacterium	tuberculosis	Oshkosh = CDC 1551
101	Mycoplasma gallisepticum (strain R(low))	Bacteria	Firmicutes	Mollicutes	Mycoplasmatales	Mycoplasmataceae	Mycoplasma	gallisepticum	R(low)
102	Mycoplasma genitalium (strain ATCC 33530 / G-37)	Bacteria	Firmicutes	Mollicutes	Mycoplasmatales	Mycoplasmataceae	Mycoplasma	genitalium	ATCC 33530 = G-37
103	Mycoplasma hyopneumoniae (strain 232)	Bacteria	Firmicutes	Mollicutes	Mycoplasmatales	Mycoplasmataceae	Mycoplasma	hyopneumoniae	232
104	Mycoplasma mobile (strain 163K / ATCC 43663)	Bacteria	Firmicutes	Mollicutes	Mycoplasmatales	Mycoplasmataceae	Mycoplasma	mobile	163K = ATCC 43663
105	Mycoplasma mycoides (subsp. mycoides SC, strain PG1)	Bacteria	Firmicutes	Mollicutes	Mycoplasmatales	Mycoplasmataceae	Mycoplasma	mycoides	PG1
106	Mycoplasma penetrans (strain HF-2)	Bacteria	Firmicutes	Mollicutes	Mycoplasmatales	Mycoplasmataceae	Mycoplasma	penetrans	HF-2
107	Mycoplasma pneumoniae (strain M129 / ATCC 29342)	Bacteria	Firmicutes	Mollicutes	Mycoplasmatales	Mycoplasmataceae	Mycoplasma	pneumoniae	M129 = ATCC 29342
108	Mycoplasma pulmonis (strain UAB CTIP)	Bacteria	Firmicutes	Mollicutes	Mycoplasmatales	Mycoplasmataceae	Mycoplasma	pulmonis	UAB CTIP
110	Neisseria meningitidis (serogroup A / A, serovar 4A, strain Z2491)	Bacteria	Proteobacteria	Betaproteobacteria	Neisseriales	Neisseriaceae	Neisseria	meningitidis	Z2491
111	Neisseria meningitidis (serogroup B / B, strain MC58)	Bacteria	Proteobacteria	Betaproteobacteria	Neisseriales	Neisseriaceae	Neisseria	meningitidis	MC58
112	Nitrosomonas europaea (strain IFO 14298 / ATCC 19718)	Bacteria	Proteobacteria	Betaproteobacteria	Nitrosomonadales	Nitrosomonadaceae	Nitrosomonas	europaea	IFO 14298 = ATCC 19718
113	Nocardia farcinica (strain IFM 10152)	Bacteria	Actinobacteria	Actinobacteridae	Actinomycetales	Nocardiaceae	Nocardia	farcinica	IFM 10152
114	Oceanobacillus iheyensis (strain DSM 14371 / JCM 11309 / HTE831)	Bacteria	Firmicutes	Bacilli	Bacillales	Bacillaceae	Oceanobacillus	iheyensis	DSM 14371 = JCM 11309 = HTE831
115	Onion yellows phytoplasma (strain OY-M)	Bacteria	Firmicutes	Mollicutes	Acholeplasmatales	Acholeplasmataceae	Onion	yellows	OY-M
116	Parachlamydia sp. (subsp. Acanthamoeba sp., strain UWE25)	Bacteria	Chlamydiae	Chlamydiae	Chlamydiales	Parachlamydiaceae	Parachlamydia	sp.	UWE25
117	Pasteurella multocida (strain Pm70)	Bacteria	Proteobacteria	Gammaproteobacteria	Pasteurellales	Pasteurellaceae	Pasteurella	multocida	Pm70
118	Photobacterium profundum) (strain SS9)	Bacteria	Proteobacteria	Gammaproteobacteria	Vibrionales	Vibrionaceae	Photobacterium	profundum)	SS9
119	Photorhabdus luminescens (subsp. laumondii, strain TT01)	Bacteria	Proteobacteria	Gammaproteobacteria	Enterobacteriales	Enterobacteriaceae	Photorhabdus	luminescens	TT01
121	Porphyromonas gingivalis (strain W83)	Bacteria	Bacteroidetes	Bacteroidetes (class)	Bacteroidales	Porphyromonadaceae	Porphyromonas	gingivalis	W83
122	Prochlorococcus marinus subsp. pastoris str. CCMP1986	Bacteria	Cyanobacteria	Cyanobacteria	Prochlorales	Prochlorococcaceae	Prochlorococcus	marinus	CCMP 1378 = MED4
123	Prochlorococcus marinus (strain CCMP 1375 / SS120 / SARG)	Bacteria	Cyanobacteria	Cyanobacteria	Prochlorales	Prochlorococcaceae	Prochlorococcus	marinus	CCMP 1375 = SS120 = SARG
124	Prochlorococcus marinus (strain MIT 9313)	Bacteria	Cyanobacteria	Cyanobacteria	Prochlorales	Prochlorococcaceae	Prochlorococcus	marinus	MIT 9313
125	Propionibacterium acnes (strain DSM 16379 / KPA171202)	Bacteria	Actinobacteria	Actinobacteridae	Actinomycetales	Propionibacteriaceae	Propionibacterium	acnes	DSM 16379 = KPA171202
126	Pseudomonas aeruginosa (strain ATCC 15692 / PAO1)	Bacteria	Proteobacteria	Gammaproteobacteria	Pseudomonadales	Pseudomonadaceae	Pseudomonas	aeruginosa	ATCC 15692 = PAO1
127	Pseudomonas putida (strain KT2440)	Bacteria	Proteobacteria	Gammaproteobacteria	Pseudomonadales	Pseudomonadaceae	Pseudomonas	putida	KT2440
128	Pseudomonas syringae (pathovar tomato, strain DC3000)	Bacteria	Proteobacteria	Gammaproteobacteria	Pseudomonadales	Pseudomonadaceae	Pseudomonas	syringae	DC3000
133	Ralstonia solanacearum (strain GMI1000)	Bacteria	Proteobacteria	Betaproteobacteria	Burkholderiales	Burkholderiaceae	Ralstonia	solanacearum	GMI1000
134	Mesorhizobium loti (strain MAFF303099)	Bacteria	Proteobacteria	Alphaproteobacteria	Rhizobiales	Phyllobacteriaceae	Mesorhizobium	loti	MAFF303099
135	Sinorhizobium meliloti (strain 1021)	Bacteria	Proteobacteria	Alphaproteobacteria	Rhizobiales	Rhizobiaceae	Sinorhizobium	meliloti	1021
136	Rhodopirellula baltica (strain 1)	Bacteria	Planctomycetes	Planctomycetacia	Planctomycetales	Planctomycetaceae	Rhodopirellula	baltica	1
137	Rhodopseudomonas palustris (strain ATCC BAA-98 / CGA009)	Bacteria	Proteobacteria	Alphaproteobacteria	Rhizobiales	Bradyrhizobiaceae	Rhodopseudomonas	palustris	ATCC BAA-98 = CGA009
138	Rickettsia conorii (strain Malish 7)	Bacteria	Proteobacteria	Alphaproteobacteria	Rickettsiales	Rickettsiaceae	Rickettsia	conorii	Malish 7
139	Rickettsia prowazekii (strain Madrid E)	Bacteria	Proteobacteria	Alphaproteobacteria	Rickettsiales	Rickettsiaceae	Rickettsia	prowazekii	Madrid E
140	Rickettsia typhi (strain Wilmington)	Bacteria	Proteobacteria	Alphaproteobacteria	Rickettsiales	Rickettsiaceae	Rickettsia	typhi	Wilmington
141	Salmonella typhi (strain ATCC 700931 / Ty2)	Bacteria	Proteobacteria	Gammaproteobacteria	Enterobacteriales	Enterobacteriaceae	Salmonella	typhi	ATCC 700931 = Ty2
142	Salmonella typhi (strain CT18)	Bacteria	Proteobacteria	Gammaproteobacteria	Enterobacteriales	Enterobacteriaceae	Salmonella	typhi	CT18
143	Salmonella typhimurium (strain ATCC 700720 / SGSC1412 / LT2)	Bacteria	Proteobacteria	Gammaproteobacteria	Enterobacteriales	Enterobacteriaceae	Salmonella	typhimurium	ATCC 700720 = SGSC1412 = LT2
144	Shewanella oneidensis (strain MR-1)	Bacteria	Proteobacteria	Gammaproteobacteria	Alteromonadales	Shewanellaceae	Shewanella	oneidensis	MR-1
145	Shigella flexneri (serovar 2a, strain 2457T / ATCC 700930)	Bacteria	Proteobacteria	Gammaproteobacteria	Enterobacteriales	Enterobacteriaceae	Shigella	flexneri	2457T = ATCC 700930
146	Shigella flexneri (serovar 2a, strain 301)	Bacteria	Proteobacteria	Gammaproteobacteria	Enterobacteriales	Enterobacteriaceae	Shigella	flexneri	301
147	Staphylococcus aureus (strain MRSA252)	Bacteria	Firmicutes	Bacilli	Bacillales	Staphylococcaceae	Staphylococcus	aureus	MRSA252
148	Staphylococcus aureus (strain MSSA476)	Bacteria	Firmicutes	Bacilli	Bacillales	Staphylococcaceae	Staphylococcus	aureus	MSSA476
149	Staphylococcus aureus (strain MW2)	Bacteria	Firmicutes	Bacilli	Bacillales	Staphylococcaceae	Staphylococcus	aureus	MW2
150	Staphylococcus aureus (strain Mu50 / ATCC 700699)	Bacteria	Firmicutes	Bacilli	Bacillales	Staphylococcaceae	Staphylococcus	aureus	Mu50 = ATCC 700699
151	Staphylococcus aureus (strain N315)	Bacteria	Firmicutes	Bacilli	Bacillales	Staphylococcaceae	Staphylococcus	aureus	N315
152	Staphylococcus epidermidis (strain ATCC 12228)	Bacteria	Firmicutes	Bacilli	Bacillales	Staphylococcaceae	Staphylococcus	epidermidis	ATCC 12228
153	Streptococcus agalactiae (serovar III / III, strain NEM316)	Bacteria	Firmicutes	Bacilli	Lactobacillales	Streptococcaceae	Streptococcus	agalactiae	NEM316
154	Streptococcus agalactiae (serovar V / V, strain 2603 V/R)	Bacteria	Firmicutes	Bacilli	Lactobacillales	Streptococcaceae	Streptococcus	agalactiae	2603 V/R
155	Streptococcus mutans (serovar c, strain ATCC 700610 / UA159)	Bacteria	Firmicutes	Bacilli	Lactobacillales	Streptococcaceae	Streptococcus	mutans	ATCC 700610 = UA159
156	Streptococcus pneumoniae (strain ATCC BAA-255 / R6)	Bacteria	Firmicutes	Bacilli	Lactobacillales	Streptococcaceae	Streptococcus	pneumoniae	ATCC BAA-255 = R6
157	Streptococcus pneumoniae (strain TIGR4 / ATCC BAA-334)	Bacteria	Firmicutes	Bacilli	Lactobacillales	Streptococcaceae	Streptococcus	pneumoniae	TIGR4 = ATCC BAA-334
158	Streptococcus pyogenes (serovar M1, strain SF370 / ATCC 700294)	Bacteria	Firmicutes	Bacilli	Lactobacillales	Streptococcaceae	Streptococcus	pyogenes	SF370 = ATCC 700294
159	Streptococcus pyogenes (serovar M18 / M18, strain MGAS8232)	Bacteria	Firmicutes	Bacilli	Lactobacillales	Streptococcaceae	Streptococcus	pyogenes	MGAS8232
160	Streptococcus pyogenes (serovar M3 / M3, strain MGAS315)	Bacteria	Firmicutes	Bacilli	Lactobacillales	Streptococcaceae	Streptococcus	pyogenes	MGAS315
161	Streptococcus pyogenes (serovar M3 / M3, strain SSI-1)	Bacteria	Firmicutes	Bacilli	Lactobacillales	Streptococcaceae	Streptococcus	pyogenes	SSI-1
162	Streptococcus pyogenes (serovar M6 / M6, strain MGAS10394)	Bacteria	Firmicutes	Bacilli	Lactobacillales	Streptococcaceae	Streptococcus	pyogenes	MGAS10394
163	Streptomyces avermitilis (strain NRRL 8165 / NCIMB 12804 / ATCC 31267 / MA-4680)	Bacteria	Actinobacteria	Actinobacteridae	Actinomycetales	Streptomycetaceae	Streptomyces	avermitilis	NRRL 8165 = NCIMB 12804 = ATCC 31267 = MA-4680
164	Streptomyces coelicolor (strain M145 / A3(2))	Bacteria	Actinobacteria	Actinobacteridae	Actinomycetales	Streptomycetaceae	Streptomyces	coelicolor	M145 = A3(2)
167	Symbiobacterium thermophilum (strain IAM 14863 / T)	Bacteria	Firmicutes	Symbiobacteria	Symbiobacterales	Symbiobacteraceae	Symbiobacterium	thermophilum	IAM 14863 = T
168	Synechococcus elongatus (strain BP-1)	Bacteria	Cyanobacteria	Cyanobacteria	Thermosynechococcales	Thermosynechococcaceae	Synechococcus	elongatus	BP-1
169	Synechococcus sp. (strain WH8102)	Bacteria	Cyanobacteria	Cyanobacteria	Prochlorales	Prochlorococcaceae	Synechococcus	sp.	WH8102
170	Synechocystis sp. (strain PCC 6803)	Bacteria	Cyanobacteria	Cyanobacteria	Chroococcales	Synechocystaceae	Synechocystis	sp.	PCC 6803
171	Thermoanaerobacter tengcongensis (strain MB4 / JCM 11007)	Bacteria	Firmicutes	Thermoanaerobacteria	Thermoanaerobacteriales	Thermoanaerobacteriaceae	Thermoanaerobacter	tengcongensis	MB4 = JCM 11007
174	Thermotoga maritima (strain ATCC 43589 / DSM 3109 / MSB8)	Bacteria	Thermotogae	Thermotogae	Thermotogales	Thermotogaceae	Thermotoga	maritima	ATCC 43589 = DSM 3109 = MSB8
175	Thermus thermophilus (strain HB27 / ATCC BAA-163 / DSM 7039)	Bacteria	Deinococcus-Thermus	Deinococci	Thermales	Thermaceae	Thermus	thermophilus	HB27 = ATCC BAA-163 = DSM 7039
176	Treponema denticola (strain ATCC 35405 / DSM 14222)	Bacteria	Spirochaetes	Spirochaetes	Spirochaetales	Spirochaetaceae	Treponema	denticola	ATCC 35405 = DSM 14222
177	Treponema pallidum (strain Nichols)	Bacteria	Spirochaetes	Spirochaetes	Spirochaetales	Spirochaetaceae	Treponema	pallidum	Nichols
178	Tropheryma whipplei (strain TW08/27)	Bacteria	Actinobacteria	Actinobacteridae	Actinomycetales	Cellulomonadaceae	Tropheryma	whipplei	TW08/27
179	Tropheryma whipplei (strain Twist)	Bacteria	Actinobacteria	Actinobacteridae	Actinomycetales	Cellulomonadaceae	Tropheryma	whipplei	Twist
180	Ureaplasma parvum (serovar 3)	Bacteria	Firmicutes	Mollicutes	Mycoplasmatales	Mycoplasmataceae	Ureaplasma	parvum
181	Vibrio cholerae (serovar O1, strain El Tor N16961)	Bacteria	Proteobacteria	Gammaproteobacteria	Vibrionales	Vibrionaceae	Vibrio	cholerae	El Tor N16961
182	Vibrio parahaemolyticus (serovar O3:K6, strain RIMD 2210633)	Bacteria	Proteobacteria	Gammaproteobacteria	Vibrionales	Vibrionaceae	Vibrio	parahaemolyticus	RIMD 2210633
183	Vibrio vulnificus (strain CMCP6)	Bacteria	Proteobacteria	Gammaproteobacteria	Vibrionales	Vibrionaceae	Vibrio	vulnificus	CMCP6
184	Vibrio vulnificus (strain YJ016)	Bacteria	Proteobacteria	Gammaproteobacteria	Vibrionales	Vibrionaceae	Vibrio	vulnificus	YJ016
185	Wigglesworthia glossinidia brevipalpis	Bacteria	Proteobacteria	Gammaproteobacteria	Enterobacteriales	Enterobacteriaceae	Wigglesworthia	glossinidia
186	Wolbachia pipientis wMel	Bacteria	Proteobacteria	Alphaproteobacteria	Rickettsiales	Anaplasmataceae	Wolbachia	pipientis	wMel
187	Wolinella succinogenes (strain DSMZ 1740)	Bacteria	Proteobacteria	Epsilonproteobacteria	Campylobacterales	Helicobacteraceae	Wolinella	succinogenes	DSMZ 1740
188	Xanthomonas axonopodis (pathovar citri, strain XV 101 / ATCC 13902 / 306)	Bacteria	Proteobacteria	Gammaproteobacteria	Xanthomonadales	Xanthomonadaceae	Xanthomonas	axonopodis	XV 101 = ATCC 13902 = 306
189	Xanthomonas campestris (pathovar campestris, strain ATCC 33913 / NCPPB 528)	Bacteria	Proteobacteria	Gammaproteobacteria	Xanthomonadales	Xanthomonadaceae	Xanthomonas	campestris	ATCC 33913 = NCPPB 528
190	Xylella fastidiosa (strain 9a5c)	Bacteria	Proteobacteria	Gammaproteobacteria	Xanthomonadales	Xanthomonadaceae	Xylella	fastidiosa	9a5c
191	Xylella fastidiosa (strain Temecula1 / ATCC 700964)	Bacteria	Proteobacteria	Gammaproteobacteria	Xanthomonadales	Xanthomonadaceae	Xylella	fastidiosa	Temecula1 = ATCC 700964
192	Yersinia pestis (biovar Mediaevalis, strain 91001)	Bacteria	Proteobacteria	Gammaproteobacteria	Enterobacteriales	Enterobacteriaceae	Yersinia	pestis	91001
193	Yersinia pestis (biovar Mediaevalis, strain KIM5)	Bacteria	Proteobacteria	Gammaproteobacteria	Enterobacteriales	Enterobacteriaceae	Yersinia	pestis	KIM5
194	Yersinia pestis (biovar Orientalis, strain CO-92)	Bacteria	Proteobacteria	Gammaproteobacteria	Enterobacteriales	Enterobacteriaceae	Yersinia	pestis	CO-92
195	Yersinia pseudotuberculosis (serovar I, strain IP32953)	Bacteria	Proteobacteria	Gammaproteobacteria	Enterobacteriales	Enterobacteriaceae	Yersinia	pseudotuberculosis	IP32953
100000001	Candida glabrata CBS138 (Torulopsis glabrata)	Eukaryota	Fungi	Ascomycota	mitosporic Saccharomycetales	Saccharomycetes	Candida	glabrata	CBS138
100000002	Debaryomyces hansenii CBS767 (Torulaspora hansenii)	Eukaryota	Fungi	Ascomycota	Saccharomycetales	Saccharomycetaceae	Debaryomyces	hansenii	CBS767
100000003	Encephalitozoon cuniculi GB-M1	Eukaryota	Fungi	Microsporidia	Unikaryonidae	Encephalitozoon	Encephalitozoon	cuniculi	GB-M1
100000004	Eremothecium gossypii (Ashbya gossypii)	Eukaryota	Fungi	Ascomycota	Saccharomycetales	Saccharomycetaceae	Eremothecium	gossypii	ATCC 10895
100000005	Guillardia theta (Cryptomonas phi)	Eukaryota	Cryptophyta	Cryptophyta	Guillardia	Cryptomonadaceae	Guillardia	theta
100000006	Kluyveromyces lactis NRRL Y-1140	Eukaryota	Fungi	Ascomycota	Saccharomycetales	Saccharomycetaceae	Kluyveromyces	lactis	NRRL Y-1140
100000007	Saccharomyces cerevisiae (Baker's yeast)	Eukaryota	Fungi	Ascomycota	Saccharomycotina	Saccharomycetes	Saccharomyces	cerevisiae	A364A
100000008	Schizosaccharomyces pombe 972h- (Fission yeast)	Eukaryota	Fungi	Ascomycota	Schizosaccharomycetes	Schizosaccharomycetaceae	Schizosaccharomyces	pombe	972h-
100000009	Yarrowia lipolytica CLIB122	Eukaryota	Fungi	Ascomycota	Saccharomycetales	Dipodascaceae	Yarrowia	lipolytica	CLIB122
400000000	Anabaena variabilis ATCC29413	Bacteria	Cyanobacteria	Cyanobacteria	Nostocales	Nostocaceae	Anabaena	variabilis	ATCC 29413
400020000	Chlorochromatium aggregatum	Bacteria	Chlorobi	Chlorobia	Chlorobiales	Chlorobiaceae	Chlorochromatium	aggregatum
400030000	Cytophaga hutchinsonii ATCC 33406	Bacteria	Bacteroidetes	Sphingobacteria	Sphingobacteriales	Flexibacteraceae	Cytophaga	hutchinsonii	ATCC 33406
400040000	Desulfovibrio desulfuricans G20	Bacteria	Proteobacteria	Deltaproteobacteria	Desulfovibrionales	Desulfovibrionaceae	Desulfovibrio	desulfuricans	G20
400060000	Haemophilus somnus 129PT	Bacteria	Proteobacteria	Gammaproteobacteria	Pasteurellales	Pasteurellaceae	Haemophilus	somnus	129PT
400070000	Rubrivivax gelatinosus PM1 (Methylobium petroleophilum PM1)	Bacteria	Proteobacteria	Betaproteobacteria	Burkholderiales	Comamonadaceae	Rubrivivax	gelatinosus	PM1
400090000	Nostoc punctiforme ATCC 29133 (PCC73102)	Bacteria	Cyanobacteria	Cyanobacteria	Nostocales	Nostacaceae	Nostoc	punctiforme	ATCC 29133 (PCC73102)
400100000	Pelodictyon luteolum DSMZ 273(T)	Bacteria	Chlorobi	Chlorobia	Chlorobiales	Chlorobiaceae	Pelodictyon	luteolum
400110000	Prochlorococcus marinus str. MIT 9312	Bacteria	Cyanobacteria	Cyanobacteria	Prochlorales	Prochlorococcaceae	Prochlorococcus	marinus	str. MIT 9312
400120000	Pseudomonas syringae pv. syringae B728a	Bacteria	Proteobacteria	Gammaproteobacteria	Pseudomonadales	Pseudomonadaceae	Pseudomonas	syringae	B728a
400130000	Psychrobacter arcticum 273-4	Bacteria	Proteobacteria	Gammaproteobacteria	Pseudomonadales	Moraxellaceae	Psychrobacter	arcticum	273-4
400140000	Rhodobacter sphaeroides 2.4.1	Bacteria	Proteobacteria	Alphaproteobacteria	Rhodobacterales	Rhodobacteraceae	Rhodobacter	sphaeroides	2.4.1
400160000	Synechococcus sp. PCC 7942 (elongatus)	Bacteria	Cyanobacteria	Cyanobacteria	Synechococcales	Synechococcaceae	Synechococcus	sp.	PCC 7942 (elongatus)
400170000	Prochlorococcus sp. CC9605 (oligotrophic)	Bacteria	Cyanobacteria	Cyanobacteria	Prochlorales	Prochlorococcaceae	Prochlorococcus@	sp.	CC9605 (oligotrophic)
400180000	Prochlorococcus sp. CC9902 (coastal)	Bacteria	Cyanobacteria	Cyanobacteria	Prochlorales	Prochlorococcaceae	Prochlorococcus@	sp.	CC9902 (coastal)
400190000	Thiobacillus denitrificans sp. ATCC 25259	Bacteria	Proteobacteria	Betaproteobacteria	Spirillales	Spirillaceae	Thiobacillus	denitrificans	ATCC 25259
400200000	Solibacter usitatus Ellin6076	Bacteria	Acidobacteria	Solibacteres	Solibacterales	Solibacteraceae	Solibacter	usitatus	Ellin6076
400220000	Arthrobacter sp. FB24	Bacteria	Actinobacteria	Actinobacteridae	Actinomycetales	Micrococcaceae	Arthrobacter	sp.	FB24
400230000	Azotobacter vinelandii AvOP	Bacteria	Proteobacteria	Gammaproteobacteria	Pseudomonadales	Pseudomonadaceae	Azotobacter	vinelandii	AvOP
400240000	Burkholderia cenocepacia HI2424	Bacteria	Proteobacteria	Betaproteobacteria	Burkholderiales	Burkholderiaceae	Burkholderia	cenocepacia	HI2424
400270000	Brevibacterium linens BL2	Bacteria	Actinobacteria	Actinobacteridae	Actinomycetales	Brevibacteriaceae	Brevibacterium	linens	BL2
400280000	Bifidobacterium longum DJO10A	Bacteria	Actinobacteria	Actinobacteridae	Bifidobacteriales	Bifidobacteriaceae	Bifidobacterium	longum	DJO10A
400300000	Chlorobium phaeobacteroides DSMZ 266	Bacteria	Chlorobi	Chlorobia	Chlorobiales	Chlorobiaceae	Chlorobium	phaeobacteroides	DSMZ 266(T)
400320000	Clostridium thermocellum ATCC 27405	Bacteria	Firmicutes	Clostridia	Clostridiales	Clostridiaceae	Clostridium	thermocellum	ATCC 27405
400330000	Crocosphaera watsonii WH8501	Bacteria	Cyanobacteria	Cyanobacteria	Chroococcales	Gloeocapsaceae	Crocosphaera	watsonii	WH 8501
400350000	Deinococcus geothermalis, DSM11300	Bacteria	Deinococcus-Thermus	Deinococci	Deinococcales	Deinococcaceae	Deinococcus	geothermalis	DSM11300
400370000	Desulfitobacterium hafniense DCB-2	Bacteria	Firmicutes	Clostridia	Clostridiales	Peptococcaceae	Desulfitobacterium	hafniense	DCB-2
400380000	Ehrlichia chaffeensis sapulpa	Bacteria	Proteobacteria	Alphaproteobacteria	Rickettsiales	Anaplasmataceae	Ehrlichia	chaffeensis	sapulpa
400390000	Enterococcus faecium DO	Bacteria	Firmicutes	Bacilli	Lactobacillales	Enterococcaceae	Enterococcus	faecium	DO
400400000	Exiguobacterium sp. 255-15	Bacteria	Firmicutes	Bacilli	Bacillales	Bacillaceae	Exiguobacterium		255-15
400410000	Ferroplasma acidarmanus fer1	Archaea	Euryarchaeota	Thermoplasmata	Thermoplasmatales	Ferroplasmaceae	Ferroplasma	acidarmanus	fer1
400430000	Frankia sp. EAN1pec	Bacteria	Actinobacteria	Actinobacteridae	Actinomycetales	Frankiaceae	Frankia	sp.	EAN1pec
400460000	Kineococcus radiotolerans SRS30216	Bacteria	Actinobacteria	Actinobacteridae	Actinomycetales	Kineosporiaceae	Kineococcus	radiotolerans	SRS30216
400470000	Lactobacillus brevis ATCC367	Bacteria	Firmicutes	Bacilli	Lactobacillales	Lactobacillaceae	Lactobacillus	brevis	ATCC367
400480000	Lactobacillus delbrueckii subsp. bulgaricus ATCCBAA-365	Bacteria	Firmicutes	Bacilli	Lactobacillales	Lactobacillaceae	Lactobacillus	delbrueckii	subsp. bulgaricus ATCCBAA-365
400490000	Lactobacillus casei ATCC334	Bacteria	Firmicutes	Bacilli	Lactobacillales	Lactobacillaceae	Lactobacillus	casei	ATCC334
400500000	Lactobacillus gasseri ATCC33323	Bacteria	Firmicutes	Bacilli	Lactobacillales	Lactobacillaceae	Lactobacillus	gasseri	ATCC33323
400510000	Lactococcus lactis subsp. cremoris SK11	Bacteria	Firmicutes	Bacilli	Lactobacillales	Streptococcaceae	Lactococcus	lactis	subsp. cremoris
400520000	Leuconostoc mesenteroides ATCC 8293	Bacteria	Firmicutes	Bacilli	Lactobacillales	Leuconostocaceae	Leuconostoc	mesenteroides	ATCC 8293
400530000	Magnetococcus sp. MC-1	Bacteria	Proteobacteria	Alphaproteobacteria	Magnetococcales	Magnetococcaceae	Magnetococcus	sp.	MC-1
400540000	Magnetospirillum magnetotacticum MS-1, ATCC 31632	Bacteria	Proteobacteria	Alphaproteobacteria	Rhodospirillales	Rhodospirillaceae	Magnetospirillum	magnetotacticum	MS-1, ATCC 31632
400550000	Mesorhizobium sp. BNC1	Bacteria	Proteobacteria	Alphaproteobacteria	Rhizobiales	Phyllobacteriaceae	Mesorhizobium	sp.	BNC1
400660000	Oenococcus oeni PSU-1	Bacteria	Firmicutes	Bacilli	Lactobacillales	Leuconostocaceae	Oenococcus	oeni	PSU-1
400670000	Paracoccus denitrificans PD1222	Bacteria	Proteobacteria	Alphaproteobacteria	Rhodobacterales	Rhodobacteraceae	Paracoccus	denitrificans	PD1222
400680000	Pediococcus pentosaceus ATCC25745	Bacteria	Firmicutes	Bacilli	Lactobacillales	Lactobacillaceae	Pediococcus	pentosaceus	ATCC25745
400690000	Pelodictyon phaeoclathratiforme BU-1 (DSMZ 5477(T))	Bacteria	Chlorobi	Chlorobia	Chlorobiales	Chlorobiaceae	Pelodictyon	phaeoclathratiforme	BU-1 (DSMZ 5477(T))
400710000	Prosthecochloris aestuarii SK413/DSMZ 271(t)	Bacteria	Chlorobi	Chlorobia	Chlorobiales	Chlorobiaceae	Prosthecochloris	aestuarii	SK413/DSMZ 271(t)
400740000	Cupriavidus metallidurans (Ralstonia metallidurans) CH34	Bacteria	Proteobacteria	Betaproteobacteria	Burkholderiales	Burkholderiaceae	Cupriavidus	metallidurans	CH34
400750000	Rubrobacter xylanophilus DSM 9941	Bacteria	Actinobacteria	Rubrobacteridae	Rubrobacterales	Rubrobacteraceae	Rubrobacter	xylanophilus	DSM 9941
400760000	Shewanella amazonensis SB2B	Bacteria	Proteobacteria	Gammaproteobacteria	Alteromonadales	Shewanellaceae	Shewanella	amazonensis
400770000	Shewanella baltica OS155	Bacteria	Proteobacteria	Gammaproteobacteria	Alteromonadales	Shewanellaceae	Shewanella	baltica	OS155
400790000	Shewanella frigidimarina NCMB400	Bacteria	Proteobacteria	Gammaproteobacteria	Alteromonadales	Shewanellaceae	Shewanella	frigidimarina	NCMB400
400800000	Shewanella sp. PV-4	Bacteria	Proteobacteria	Gammaproteobacteria	Alteromonadales	Shewanellaceae	Shewanella	sp.	PV-4
400810000	Shewanella putrefaciens (CN-32)	Bacteria	Proteobacteria	Gammaproteobacteria	Alteromonadales	Shewanellaceae	Shewanella	putefaciens
400820000	Silicibacter sp. TM1040	Bacteria	Proteobacteria	Alphaproteobacteria	Rhodobacterales	Rhodobacteraceae	Silicibacter	sp.	TM1040
400830000	Sphingopyxis alaskensis RB2256	Bacteria	Proteobacteria	Alphaproteobacteria	Sphingomonadales	Sphingomonadaceae	Sphingopyxis	alaskensis	RB2256
400840000	Streptococcus suis 89/1591	Bacteria	Firmicutes	Bacilli	Lactobacillales	Streptococcaceae	Streptococcus	suis	89/1591
400850000	Streptococcus thermophilus LMD-9	Bacteria	Firmicutes	Bacilli	Lactobacillales	Streptococcaceae	Streptococcus	thermophilus	LMD-9
400890000	Trichodesmium erythraeum IMS101	Bacteria	Cyanobacteria	Cyanobacteria	Oscillatoriales	Trichodesmiaceae	Trichodesmium	erythraeum	IMS101
400900000	Xylella fastidiosa Ann-1	Bacteria	Proteobacteria	Gammaproteobacteria	Xanthomonadales	Xanthomonadaceae	Xylella	fastidiosa	Ann-1
400910000	Xylella fastidiosa Dixon	Bacteria	Proteobacteria	Gammaproteobacteria	Xanthomonadales	Xanthomonadaceae	Xylella	fastidiosa	Dixon
600000001	Anaplasma marginale str. St. Maries	Bacteria	Proteobacteria	Alphaproteobacteria	Rickettsiales	Anaplasmataceae	Anaplasma	marginale	St. Maries
600000002	Cryptococcus neoformans var. neoformans JEC21	Eukaryota	Fungi	Basidiomycota	Hymenomycetes	Tremellaceae	Cryptococcus	neoformans	JEC21
600000006	Paramecium tetraurelia	Eukaryota	Alveolata	Ciliophora	Oligohymenophorea	Peniculida	Paramecium	tetraurelia	Stock d4-2
600000007	Rickettsia akari str. Hartford	Bacteria	Proteobacteria	Alphaproteobacteria	Rickettsiales	Rickettsiaceae	Rickettsia	akari	Hartford
600000008	Rickettsia sibirica 246 rsib_agncrt	Bacteria	Proteobacteria	Alphaproteobacteria	Rickettsiales	Rickettsiaceae	Rickettsia	sibirica	246
600000009	Wolbachia endosymbiont strain TRS of Brugia malayi	Bacteria	Proteobacteria	Alphaproteobacteria	Rickettsiales	Anaplasmataceae	Wolbachia	endosymbiont
500000000	Actinobacillus succinogenes 130Z	Bacteria	Proteobacteria	Gammaproteobacteria	Pasteurellales	Pasteurellaceae	Actinobacillus	succinogenes	130Z
500010000	Burkholderia cenocepacia AU 1054	Bacteria	Proteobacteria	Betaproteobacteria	Burkholderiales	Burkholderiaceae	Burkholderia	cenocepacia	AU 1054
500020000	Chlorobium limicola DSMZ 245	Bacteria	Chlorobi	Chlorobia	Chlorobiales	Chlorobiaceae	Chlorobium	limicola	DSMZ 245(T)
500030000	Chlorobium phaeobacteroides BS1	Bacteria	Chlorobi	Chlorobia	Chlorobiales	Chlorobiaceae	Prosthecochloris@	sp.	BS1
500040000	Chlorobium vibrioforme f. thiosulfatophilum DSMZ 265	Bacteria	Chlorobi	Chlorobia	Chlorobiales	Chlorobiaceae	Chlorobium	vvibrioforme f. thiosulfatophilum	DSMZ 265(T)
500050000	Nitrosomonas eutropha C71	Bacteria	Proteobacteria	Betaproteobacteria	Nitrosomonadales	Nitrosomonadaceae	Nitrosomonas	eutropha	C71
500060000	Nocardioides sp. JS614	Bacteria	Actinobacteria	Actinobacteridae	Actinomycetales	Nocardiopsaceae	Nocardioides	sp.	JS614
500090000	Pelobacter propionicus DSM 2379	Bacteria	Proteobacteria	Deltaproteobacteria	Desulfuromonadales	Pelobacteraceae	Pelobacter	propionicus
500110000	Syntrophobacter fumaroxidans MPOB	Bacteria	Proteobacteria	Deltaproteobacteria	Syntrophobacterales	Syntrophobacteraceae	Syntrophobacter	fumaroxidans	MPOB
500120000	Syntrophomonas wolfei Goettingen	Bacteria	Firmicutes	Thermoanaerobacteria	Thermoanaerobacteriales	Syntrophomonadaceae	Syntrophomonas	wolfei	Goettingen
500150000	Pseudoalteromonas atlantica T6c	Bacteria	Proteobacteria	Gammaproteobacteria	Alteromonadales	Pseudoalteromonadaceae	Pseudoalteromonas	atlantica	T6c
500160000	Burkholderia ambifaria AMMD	Bacteria	Proteobacteria	Betaproteobacteria	Burkholderiales	Burkholderiaceae	Burkholderia	ambifaria	AMMD
500170000	Thermoanaerobacter ethanolicus 39E	Bacteria	Firmicutes	Thermoanaerobacteria	Thermoanaerobacteriales	Thermoanaerobacteriaceae	Thermoanaerobacter	ethanolicus	39E
610000001	Azoarcus sp. (strain EbN1)	Bacteria	Proteobacteria	Betaproteobacteria	Rhodocyclales	Rhodocyclaceae	Azoarcus	sp.	EbN1
610000002	Campylobacter jejuni (strain RM1221 / RM1221)	Bacteria	Proteobacteria	Epsilonproteobacteria	Campylobacterales	Campylobacteraceae	Campylobacter	jejuni	RM1221 = RM1221
610000003	Francisella tularensis (subsp. tularensis, strain SCHU S4 / Schu 4)	Bacteria	Proteobacteria	Gammaproteobacteria	Thiotrichales	Francisellaceae	Francisella	tularensis	SCHU S4 = Schu 4
610000004	Geobacillus kaustophilus (strain HTA426)	Bacteria	Firmicutes	Bacilli	Bacillales	Bacillaceae	Geobacillus	kaustophilus	HTA426
610000005	Gluconobacter oxydans (strain 621H)	Bacteria	Proteobacteria	Alphaproteobacteria	Rhodospirillales	Acetobacteraceae	Gluconobacter	oxydans	621H
610000006	Idiomarina loihiensis (strain L2-TR / DSM 15497 / ATCC BAA-735)	Bacteria	Proteobacteria	Gammaproteobacteria	Alteromonadales	Idiomarinaceae	Idiomarina	loihiensis	L2-TR = DSM 15497 = ATCC BAA-735
610000007	Lactobacillus acidophilus (strain NCFM)	Bacteria	Firmicutes	Bacilli	Lactobacillales	Lactobacillaceae	Lactobacillus	acidophilus	NCFM
610000008	Legionella pneumophila (subsp. pneumophila, strain Philadelphia 1 / ATCC 33152)	Bacteria	Proteobacteria	Gammaproteobacteria	Legionellales	Legionellaceae	Legionella	pneumophila	Philadelphia 1 = ATCC 33152
610000009	Legionella pneumophila (strain Lens)	Bacteria	Proteobacteria	Gammaproteobacteria	Legionellales	Legionellaceae	Legionella	pneumophila	Lens
610000010	Legionella pneumophila (strain Paris)	Bacteria	Proteobacteria	Gammaproteobacteria	Legionellales	Legionellaceae	Legionella	pneumophila	Paris
610000011	Neisseria gonorrhoeae (strain ATCC 700825 / FA 1090)	Bacteria	Proteobacteria	Betaproteobacteria	Neisseriales	Neisseriaceae	Neisseria	gonorrhoeae	ATCC 700825 = FA 1090
610000013	Salmonella paratyphi-a (strain SARB42 / ATCC 9150)	Bacteria	Proteobacteria	Gammaproteobacteria	Enterobacteriales	Enterobacteriaceae	Salmonella	enterica	SARB42 = ATCC 9150
610000014	Silicibacter pomeroyi (strain ATCC 700808 / DSS-3 / DSM 15171)	Bacteria	Proteobacteria	Alphaproteobacteria	Rhodobacterales	Rhodobacteraceae	Silicibacter	pomeroyi	ATCC 700808 = DSS-3 = DSM 15171
610000015	Staphylococcus aureus (strain COL)	Bacteria	Firmicutes	Bacilli	Bacillales	Staphylococcaceae	Staphylococcus	aureus	COL
610000016	Staphylococcus epidermidis (strain ATCC 35984 / RP62A)	Bacteria	Firmicutes	Bacilli	Bacillales	Staphylococcaceae	Staphylococcus	epidermidis	ATCC 35984 = RP62A
610000017	Streptococcus thermophilus (strain ATCC BAA-250 / LMG 18311 / ATCC BAA-250)	Bacteria	Firmicutes	Bacilli	Lactobacillales	Streptococcaceae	Streptococcus	thermophilus	ATCC BAA-250 = LMG 18311 = ATCC BAA-250
610000018	Streptococcus thermophilus (strain CNRZ 1066)	Bacteria	Firmicutes	Bacilli	Lactobacillales	Streptococcaceae	Streptococcus	thermophilus	CNRZ 1066
610000019	Synechococcus sp. (strain PCC 6301)	Bacteria	Cyanobacteria	Cyanobacteria	Synechococcales	Synechococcaceae	Synechococcus	sp.	PCC 6301
610000020	Thermus thermophilus (strain HB8 / ATCC 27634 / DSM 579 / HB8)	Bacteria	Deinococcus-Thermus	Deinococci	Thermales	Thermaceae	Thermus	thermophilus	HB8 = ATCC 27634 = DSM 579 = HB8
610000021	Vibrio fischeri (strain ATCC 700601 / ES114)	Bacteria	Proteobacteria	Gammaproteobacteria	Vibrionales	Vibrionaceae	Vibrio	fischeri	ATCC 700601 = ES114
610000022	Xanthomonas oryzae (pathovar oryzae, strain KXO85 / KACC10331)	Bacteria	Proteobacteria	Gammaproteobacteria	Xanthomonadales	Xanthomonadaceae	Xanthomonas	oryzae	KXO85 = KACC10331
610000023	Zymomonas mobilis (strain CP4 / ZM4 / ATCC 31821)	Bacteria	Proteobacteria	Alphaproteobacteria	Sphingomonadales	Sphingomonadaceae	Zymomonas	mobilis	CP4 = ZM4 = ATCC 31821
620000000	Prochlorococcus marinus sp. NATL2A	Bacteria	Cyanobacteria	Cyanobacteria	Prochlorales	Prochlorococcaceae	Prochlorococcus	sp.	NATL2A
620010000	Nitrobacter winogradskyi Nb-255	Bacteria	Proteobacteria	Alphaproteobacteria	Rhizobiales	Bradyrhizobiaceae	Nitrobacter	winogradskyi	Nb-255
620020000	Nitrosococcus oceani ATCC 19707	Bacteria	Proteobacteria	Gammaproteobacteria	Chromatiales	Chromatiaceae	Nitrosococcus	oceani
620030000	Pseudomonas fluorescens PfO-1	Bacteria	Proteobacteria	Gammaproteobacteria	Pseudomonadales	Pseudomonadaceae	Pseudomonas	fluorescens	PfO-1
620040000	Thermobifida fusca YX	Bacteria	Actinobacteria	Actinobacteridae	Actinomycetales	Nocardiopsaceae	Thermobifida	fusca	YX
620050000	Thiomicrospira crunogena, XCL-2	Bacteria	Proteobacteria	Gammaproteobacteria	Thiotrichales	Piscirickettsiaceae	Thiomicrospira	crunogena	XCL-2
620060000	Burkholderia vietnamiensis strain G4 (R1808)	Bacteria	Proteobacteria	Betaproteobacteria	Burkholderiales	Burkholderiaceae	Burkholderia	vietnamiensis	strain G4 (R1808)
620070000	Alkaliphilus metalliredigenes QYMF	Bacteria	Firmicutes	Clostridia	Clostridiales	Clostridiaceae	Alkaliphillus	metalliredigenes
621000000	Erythrobacter litoralis HTCC2594	Bacteria	Proteobacteria	Alphaproteobacteria	Sphingomonadales	Sphingomonadaceae	Erythrobacter	litoralis	HTCC2594
622000002	Aspergillus nidulans FGSC A4	Eukaryota	Fungi	Ascomycota	Pezizomycotina	Eurotiomycetes	Aspergillus	nidulans	FGSC A4
622000003	Gibberella zeae PH-1	Eukaryota	Fungi	Ascomycota	Pezizomycotina	Sordariomycetes	Gibberella	zeae	PH-1
622000004	Magnaporthe grisea 70-15	Eukaryota	Fungi	Ascomycota	Pezizomycotina	Sordariomycetes	Magnaporthe	grisea	70-15
622500001	Acholeplasma phage L2	Viruses	dsDNA viruses, no RNA stage	Plasmaviridae	Plasmavirus	unclassified	Acholeplasma	phage
622500002	Acholeplasma phage MV-L1	Viruses	ssDNA viruses	Inoviridae	Plectrovirus	unclassified	Acholeplasma	phage	JA-1
622500003	Actinoplanes phage phiAsp2	Viruses	unclassified	unclassified	unclassified	unclassified	Actinoplanes	phage
622500004	Aeromonas phage 31	Viruses	dsDNA viruses, no RNA stage	unclassified	Caudovirales	unclassified	Aeromonas	phage
622500005	Bacillus clarkii bacteriophage BCJA1c	Viruses	dsDNA viruses, no RNA stage	unclassified	Caudovirales	unclassified	Bacillus	clarkii
622500006	Bacillus phage GA-1	Viruses	dsDNA viruses, no RNA stage	unclassified	Caudovirales	unclassified	Bacillus	phage
622500007	Bacillus phage phi29	Viruses	dsDNA viruses, no RNA stage	unclassified	Caudovirales	unclassified	Bacillus	phage	PZA
622500008	Bacillus thuringiensis bacteriophage Bam35c	Viruses	dsDNA viruses, no RNA stage	Tectiviridae	unclassified	unclassified	Bacillus	thuringiensis
622500009	Bacillus thuringiensis phage GIL16c	Viruses	dsDNA viruses, no RNA stage	Tectiviridae	Tectivirus	unclassified	Bacillus	thuringiensis
622500010	Bacteriophage 11b	Viruses	unclassified	unclassified	unclassified	unclassified	Bacteriophage	11b
622500011	Bacteriophage 187	Viruses	dsDNA viruses, no RNA stage	unclassified	Caudovirales	unclassified	Bacteriophage	187
622500012	Bacteriophage 2638A	Viruses	dsDNA viruses, no RNA stage	unclassified	Caudovirales	unclassified	Bacteriophage	2638A
622500013	Bacteriophage 29	Viruses	dsDNA viruses, no RNA stage	unclassified	Caudovirales	unclassified	Bacteriophage	29
622500014	Bacteriophage 37	Viruses	dsDNA viruses, no RNA stage	unclassified	Caudovirales	unclassified	Bacteriophage	37
622500015	Bacteriophage 3A	Viruses	dsDNA viruses, no RNA stage	unclassified	Caudovirales	unclassified	Bacteriophage	3A
622500016	Bacteriophage 42e	Viruses	dsDNA viruses, no RNA stage	unclassified	Caudovirales	unclassified	Bacteriophage	42e
622500017	Bacteriophage 44RR2.8t	Viruses	dsDNA viruses, no RNA stage	unclassified	Caudovirales	unclassified	Bacteriophage	44RR2.8t
622500018	Bacteriophage 47	Viruses	dsDNA viruses, no RNA stage	unclassified	Caudovirales	unclassified	Bacteriophage	47
622500019	Bacteriophage 52A	Viruses	dsDNA viruses, no RNA stage	unclassified	Caudovirales	unclassified	Bacteriophage	52A
622500020	Bacteriophage 53	Viruses	dsDNA viruses, no RNA stage	unclassified	Caudovirales	unclassified	Bacteriophage	53
622500021	Bacteriophage 55	Viruses	dsDNA viruses, no RNA stage	unclassified	Caudovirales	unclassified	Bacteriophage	55
622500022	Bacteriophage 66	Viruses	dsDNA viruses, no RNA stage	unclassified	Caudovirales	unclassified	Bacteriophage	66
622500023	Bacteriophage 69	Viruses	dsDNA viruses, no RNA stage	unclassified	Caudovirales	unclassified	Bacteriophage	69
622500024	Bacteriophage 71	Viruses	dsDNA viruses, no RNA stage	unclassified	Caudovirales	unclassified	Bacteriophage	71
622500025	Bacteriophage 77	Viruses	dsDNA viruses, no RNA stage	unclassified	Caudovirales	unclassified	Bacteriophage	77
622500026	Bacteriophage 85	Viruses	dsDNA viruses, no RNA stage	unclassified	Caudovirales	unclassified	Bacteriophage	85
622500027	Bacteriophage 88	Viruses	dsDNA viruses, no RNA stage	unclassified	Caudovirales	unclassified	Bacteriophage	88
622500028	Bacteriophage 92	Viruses	dsDNA viruses, no RNA stage	unclassified	Caudovirales	unclassified	Bacteriophage	92
622500029	Bacteriophage 933W	Viruses	dsDNA viruses, no RNA stage	unclassified	Caudovirales	unclassified	Bacteriophage	933W
622500030	Bacteriophage 96	Viruses	dsDNA viruses, no RNA stage	unclassified	Caudovirales	unclassified	Bacteriophage	96
622500031	Bacteriophage A118	Viruses	dsDNA viruses, no RNA stage	unclassified	Caudovirales	unclassified	Bacteriophage	A118
622500032	Bacteriophage AP205	Viruses	ssRNA positive-strand viruses, no DNA stage	Leviviridae	unclassified	unclassified	Bacteriophage	AP205
622500033	Bacteriophage Aaphi23	Viruses	dsDNA viruses, no RNA stage	unclassified	Caudovirales	unclassified	Bacteriophage	Aaphi23
622500034	Bacteriophage Aeh1	Viruses	dsDNA viruses, no RNA stage	unclassified	Caudovirales	unclassified	Bacteriophage	Aeh1
622500035	Bacteriophage B103	Viruses	dsDNA viruses, no RNA stage	unclassified	Caudovirales	unclassified	Bacteriophage	B103
622500036	Bacteriophage B3	Viruses	dsDNA viruses, no RNA stage	unclassified	Caudovirales	unclassified	Bacteriophage	B3	ATCC15692-B1
622500037	Bacteriophage D3112	Viruses	dsDNA viruses, no RNA stage	unclassified	Caudovirales	unclassified	Bacteriophage	D3112
622500038	Bacteriophage EJ-1	Viruses	dsDNA viruses, no RNA stage	unclassified	Caudovirales	unclassified	Bacteriophage	EJ-1
622500039	Bacteriophage EW	Viruses	dsDNA viruses, no RNA stage	unclassified	Caudovirales	unclassified	Bacteriophage	EW
622500040	Bacteriophage Felix 01	Viruses	dsDNA viruses, no RNA stage	unclassified	Caudovirales	unclassified	Bacteriophage	Felix
622500041	Bacteriophage G1	Viruses	dsDNA viruses, no RNA stage	unclassified	Caudovirales	unclassified	Bacteriophage	G1
622500042	Bacteriophage HK620	Viruses	dsDNA viruses, no RNA stage	unclassified	Caudovirales	unclassified	Bacteriophage	HK620
622500043	Bacteriophage IN93	Viruses	unclassified	unclassified	unclassified	unclassified	Bacteriophage	IN93
622500044	Bacteriophage K139	Viruses	dsDNA viruses, no RNA stage	unclassified	Caudovirales	unclassified	Bacteriophage	K139
622500045	Bacteriophage KS7	Viruses	dsDNA viruses, no RNA stage	unclassified	Caudovirales	unclassified	Bacteriophage	KS7
622500046	Bacteriophage KVP40	Viruses	dsDNA viruses, no RNA stage	unclassified	Caudovirales	unclassified	Bacteriophage	KVP40
622500047	Bacteriophage L-413C	Viruses	dsDNA viruses, no RNA stage	unclassified	Caudovirales	unclassified	Bacteriophage	L-413C
622500048	Bacteriophage L5	Viruses	unclassified	unclassified	unclassified	unclassified	Bacteriophage	L5
622500049	Bacteriophage Mx8	Viruses	dsDNA viruses, no RNA stage	unclassified	Caudovirales	unclassified	Bacteriophage	Mx8
622500050	Bacteriophage P27	Viruses	dsDNA viruses, no RNA stage	unclassified	Caudovirales	unclassified	Bacteriophage	P27
622500051	Bacteriophage P4	Viruses	dsDNA viruses, no RNA stage	unclassified	Caudovirales	unclassified	Bacteriophage	P4
622500052	Bacteriophage PSP3	Viruses	dsDNA viruses, no RNA stage	unclassified	Caudovirales	unclassified	Bacteriophage	PSP3
622500053	Bacteriophage PT1028	Viruses	unclassified	unclassified	unclassified	unclassified	Bacteriophage	PT1028
622500054	Bacteriophage PY54	Viruses	dsDNA viruses, no RNA stage	unclassified	Caudovirales	unclassified	Bacteriophage	PY54
622500055	Bacteriophage RM 378	Viruses	dsDNA viruses, no RNA stage	unclassified	Caudovirales	unclassified	Bacteriophage	RM
622500056	Bacteriophage ROSA	Viruses	unclassified	unclassified	unclassified	unclassified	Bacteriophage	ROSA
622500057	Bacteriophage S-PM2	Viruses	dsDNA viruses, no RNA stage	unclassified	Caudovirales	unclassified	Bacteriophage	S-PM2
622500058	Bacteriophage SPBc2	Viruses	dsDNA viruses, no RNA stage	unclassified	Caudovirales	unclassified	Bacteriophage	SPBc2
622500059	Bacteriophage SPP1	Viruses	dsDNA viruses, no RNA stage	unclassified	Caudovirales	unclassified	Bacteriophage	SPP1
622500060	Bacteriophage Tuc2009	Viruses	dsDNA viruses, no RNA stage	unclassified	Caudovirales	unclassified	Bacteriophage	Tuc2009
622500061	Bacteriophage VSKK	Viruses	ssDNA viruses	Inoviridae	Inovirus	unclassified	Bacteriophage	VSKK
622500062	Bacteriophage VT2-Sa	Viruses	dsDNA viruses, no RNA stage	unclassified	Caudovirales	unclassified	Bacteriophage	VT2-Sa
622500063	Bacteriophage VWB	Viruses	dsDNA viruses, no RNA stage	unclassified	Caudovirales	unclassified	Bacteriophage	VWB
622500064	Bacteriophage Vf12	Viruses	ssDNA viruses	Inoviridae	Inovirus	unclassified	Bacteriophage	Vf12
622500065	Bacteriophage Vf33	Viruses	ssDNA viruses	Inoviridae	Inovirus	unclassified	Bacteriophage	Vf33
622500066	Bacteriophage VfO3K6	Viruses	ssDNA viruses	Inoviridae	Inovirus	unclassified	Bacteriophage	VfO3K6
622500067	Bacteriophage VfO4K68	Viruses	ssDNA viruses	Inoviridae	Inovirus	unclassified	Bacteriophage	VfO4K68
622500068	Bacteriophage WPhi	Viruses	dsDNA viruses, no RNA stage	unclassified	Caudovirales	unclassified	Bacteriophage	WPhi
622500069	Bacteriophage X2	Viruses	dsDNA viruses, no RNA stage	unclassified	Caudovirales	unclassified	Bacteriophage	X2
622500070	Bacteriophage bIL170	Viruses	dsDNA viruses, no RNA stage	unclassified	Caudovirales	unclassified	Bacteriophage	bIL170
622500071	Bacteriophage bIL285	Viruses	dsDNA viruses, no RNA stage	unclassified	Caudovirales	unclassified	Bacteriophage	bIL285
622500072	Bacteriophage bIL286	Viruses	dsDNA viruses, no RNA stage	unclassified	Caudovirales	unclassified	Bacteriophage	bIL286
622500073	Bacteriophage bIL309	Viruses	dsDNA viruses, no RNA stage	unclassified	Caudovirales	unclassified	Bacteriophage	bIL309
622500074	Bacteriophage bIL310	Viruses	dsDNA viruses, no RNA stage	unclassified	Caudovirales	unclassified	Bacteriophage	bIL310
622500075	Bacteriophage bIL311	Viruses	dsDNA viruses, no RNA stage	unclassified	Caudovirales	unclassified	Bacteriophage	bIL311
622500076	Bacteriophage bIL312	Viruses	dsDNA viruses, no RNA stage	unclassified	Caudovirales	unclassified	Bacteriophage	bIL312
622500077	Bacteriophage lambda	Viruses	dsDNA viruses, no RNA stage	unclassified	Caudovirales	unclassified	Bacteriophage	lambda
622500078	Bacteriophage phBC6A51	Viruses	unclassified	unclassified	unclassified	unclassified	Bacteriophage	phBC6A51
622500079	Bacteriophage phBC6A52	Viruses	unclassified	unclassified	unclassified	unclassified	Bacteriophage	phBC6A52
622500080	Bacteriophage phi AT3	Viruses	unclassified	unclassified	unclassified	unclassified	Bacteriophage	phi
622500081	Bacteriophage phi CTX	Viruses	dsDNA viruses, no RNA stage	unclassified	Caudovirales	unclassified	Bacteriophage	phi	phiCTX-c
622500082	Bacteriophage phi ETA	Viruses	dsDNA viruses, no RNA stage	unclassified	Caudovirales	unclassified	Bacteriophage	phi
622500083	Bacteriophage phi JL001	Viruses	dsDNA viruses, no RNA stage	unclassified	Caudovirales	unclassified	Bacteriophage	phi
622500084	Bacteriophage phi LC3	Viruses	dsDNA viruses, no RNA stage	unclassified	Caudovirales	unclassified	Bacteriophage	phi	IMN-C3
622500085	Bacteriophage phi-105	Viruses	dsDNA viruses, no RNA stage	unclassified	Caudovirales	unclassified	Bacteriophage	phi-105
622500086	Bacteriophage phi-12	Viruses	dsRNA viruses	Cystoviridae	Cystovirus	unclassified	Bacteriophage	phi-12
622500087	Bacteriophage phi-8	Viruses	dsRNA viruses	Cystoviridae	Cystovirus	unclassified	Bacteriophage	phi-8
622500088	Bacteriophage phi-BT1	Viruses	dsDNA viruses, no RNA stage	unclassified	Caudovirales	unclassified	Bacteriophage	phi-BT1
622500089	Bacteriophage phi-C31	Viruses	dsDNA viruses, no RNA stage	unclassified	Caudovirales	unclassified	Bacteriophage	phi-C31	Norwich stock
622500090	Bacteriophage phi1026b	Viruses	dsDNA viruses, no RNA stage	unclassified	Caudovirales	unclassified	Bacteriophage	phi1026b
622500091	Bacteriophage phi3626	Viruses	dsDNA viruses, no RNA stage	unclassified	Caudovirales	unclassified	Bacteriophage	phi3626
622500092	Bacteriophage phiE125	Viruses	dsDNA viruses, no RNA stage	unclassified	Caudovirales	unclassified	Bacteriophage	phiE125
622500093	Bacteriophage phiKO2	Viruses	dsDNA viruses, no RNA stage	unclassified	Caudovirales	unclassified	Bacteriophage	phiKO2
622500094	Bacteriophage phiMFV1	Viruses	dsDNA viruses, no RNA stage	unclassified	Caudovirales	unclassified	Bacteriophage	phiMFV1
622500095	Bacteriophage phiYeO3-12	Viruses	dsDNA viruses, no RNA stage	unclassified	Caudovirales	unclassified	Bacteriophage	phiYeO3-12
622500096	Bacteriophage phig1e	Viruses	dsDNA viruses, no RNA stage	unclassified	Caudovirales	unclassified	Bacteriophage	phig1e
622500097	Bacteriophage r1t	Viruses	dsDNA viruses, no RNA stage	unclassified	Caudovirales	unclassified	Bacteriophage	r1t
622500098	Bacteriophage sk1	Viruses	dsDNA viruses, no RNA stage	unclassified	Caudovirales	unclassified	Bacteriophage	sk1
622500099	Bordetella phage BIP-1	Viruses	dsDNA viruses, no RNA stage	unclassified	Caudovirales	unclassified	Bordetella	phage
622500100	Bordetella phage BMP-1	Viruses	dsDNA viruses, no RNA stage	unclassified	Caudovirales	unclassified	Bordetella	phage
622500101	Bordetella phage BPP-1	Viruses	dsDNA viruses, no RNA stage	unclassified	Caudovirales	unclassified	Bordetella	phage
622500102	Burkholderia cenocepacia phage Bcep1	Viruses	dsDNA viruses, no RNA stage	unclassified	Caudovirales	unclassified	Burkholderia	cenocepacia
622500103	Burkholderia cenocepacia phage BcepB1A	Viruses	dsDNA viruses, no RNA stage	unclassified	Caudovirales	unclassified	Burkholderia	cenocepacia
622500104	Burkholderia cenocepacia phage BcepMu	Viruses	dsDNA viruses, no RNA stage	unclassified	Caudovirales	unclassified	Burkholderia	cenocepacia
622500105	Burkholderia cepacia complex phage BcepC6B	Viruses	dsDNA viruses, no RNA stage	unclassified	Caudovirales	unclassified	Burkholderia	cepacia
622500106	Burkholderia cepacia phage Bcep22	Viruses	dsDNA viruses, no RNA stage	unclassified	Caudovirales	unclassified	Burkholderia	cepacia
622500107	Burkholderia cepacia phage Bcep43	Viruses	dsDNA viruses, no RNA stage	unclassified	Caudovirales	unclassified	Burkholderia	cepacia
622500108	Burkholderia cepacia phage Bcep781	Viruses	dsDNA viruses, no RNA stage	unclassified	Caudovirales	unclassified	Burkholderia	cepacia
622500109	Burkholderia cepacia phage BcepNazgul	Viruses	dsDNA viruses, no RNA stage	unclassified	Caudovirales	unclassified	Burkholderia	cepacia
622500111	Chlamydia phage 2	Viruses	ssDNA viruses	Microviridae	Chlamydiamicrovirus	unclassified	Chlamydia	phage
622500112	Chlamydia phage 3	Viruses	ssDNA viruses	Microviridae	Chlamydiamicrovirus	unclassified	Chlamydia	phage
622500113	Chlamydia pneumoniae phage CPAR39	Viruses	ssDNA viruses	Microviridae	Chlamydiamicrovirus	unclassified	Chlamydia	pneumoniae
622500114	Chlamydia psittaci bacteriophage chp1	Viruses	ssDNA viruses	Microviridae	Microvirus	unclassified	Chlamydia	psittaci
622500115	Coliphage ID11	Viruses	ssDNA viruses	Microviridae	Microvirus	unclassified	Coliphage	ID11
622500116	Coliphage alpha3	Viruses	ssDNA viruses	Microviridae	Microvirus	unclassified	Coliphage	alpha3
622500117	Coliphage phiK	Viruses	ssDNA viruses	Microviridae	Microvirus	unclassified	Coliphage	phiK
622500118	Coliphage phiX174	Viruses	ssDNA viruses	Microviridae	Microvirus	unclassified	Coliphage	phiX174
622500119	Cyanophage P-SSM2	Viruses	dsDNA viruses, no RNA stage	unclassified	Caudovirales	unclassified	Cyanophage	P-SSM2
622500120	Cyanophage P-SSM4	Viruses	dsDNA viruses, no RNA stage	unclassified	Caudovirales	unclassified	Cyanophage	P-SSM4
622500121	Cyanophage P-SSP7	Viruses	dsDNA viruses, no RNA stage	unclassified	Caudovirales	unclassified	Cyanophage	P-SSP7
622500122	Cyanophage P60	Viruses	dsDNA viruses, no RNA stage	unclassified	Caudovirales	unclassified	Cyanophage	P60
622500123	Enterobacteria phage 186	Viruses	dsDNA viruses, no RNA stage	unclassified	Caudovirales	unclassified	Enterobacteria	phage
622500124	Enterobacteria phage FI	Viruses	ssRNA positive-strand viruses, no DNA stage	Leviviridae	unclassified	unclassified	Enterobacteria	phage	Bacteriophage SP
622500125	Enterobacteria phage G4	Viruses	ssDNA viruses	Microviridae	Microvirus	unclassified	Enterobacteria	phage
622500126	Enterobacteria phage GA	Viruses	ssRNA positive-strand viruses, no DNA stage	Leviviridae	unclassified	unclassified	Enterobacteria	phage
622500127	Enterobacteria phage HK022	Viruses	dsDNA viruses, no RNA stage	unclassified	Caudovirales	unclassified	Enterobacteria	phage
622500128	Enterobacteria phage HK97	Viruses	dsDNA viruses, no RNA stage	unclassified	Caudovirales	unclassified	Enterobacteria	phage
622500129	Enterobacteria phage I2-2	Viruses	ssDNA viruses	Inoviridae	Inovirus	unclassified	Enterobacteria	phage
622500130	Enterobacteria phage If1	Viruses	ssDNA viruses	Inoviridae	Inovirus	unclassified	Enterobacteria	phage
622500131	Enterobacteria phage Ike	Viruses	ssDNA viruses	Inoviridae	Inovirus	unclassified	Enterobacteria	phage
622500132	Enterobacteria phage KU1	Viruses	ssRNA positive-strand viruses, no DNA stage	Leviviridae	unclassified	unclassified	Enterobacteria	phage
622500133	Enterobacteria phage M13	Viruses	ssDNA viruses	Inoviridae	Inovirus	unclassified	Enterobacteria	phage
622500134	Enterobacteria phage Mu	Viruses	dsDNA viruses, no RNA stage	unclassified	Caudovirales	unclassified	Enterobacteria	phage
622500135	Enterobacteria phage N15	Viruses	dsDNA viruses, no RNA stage	unclassified	Caudovirales	unclassified	Enterobacteria	phage
622500136	Enterobacteria phage P1	Viruses	dsDNA viruses, no RNA stage	unclassified	Caudovirales	unclassified	Enterobacteria	phage
622500137	Enterobacteria phage P2	Viruses	dsDNA viruses, no RNA stage	unclassified	Caudovirales	unclassified	Enterobacteria	phage
622500138	Enterobacteria phage P22	Viruses	dsDNA viruses, no RNA stage	unclassified	Caudovirales	unclassified	Enterobacteria	phage
622500139	Enterobacteria phage PRD1	Viruses	dsDNA viruses, no RNA stage	Tectiviridae	Tectivirus	unclassified	Enterobacteria	phage
622500140	Enterobacteria phage RB43	Viruses	dsDNA viruses, no RNA stage	unclassified	Caudovirales	unclassified	Enterobacteria	phage
622500141	Enterobacteria phage RB49	Viruses	dsDNA viruses, no RNA stage	unclassified	Caudovirales	unclassified	Enterobacteria	phage
622500142	Enterobacteria phage RB69	Viruses	dsDNA viruses, no RNA stage	unclassified	Caudovirales	unclassified	Enterobacteria	phage
622500143	Enterobacteria phage S13	Viruses	ssDNA viruses	Microviridae	Microvirus	unclassified	Enterobacteria	phage
622500144	Enterobacteria phage SP6	Viruses	dsDNA viruses, no RNA stage	unclassified	Caudovirales	unclassified	Enterobacteria	phage
622500145	Enterobacteria phage Sf6	Viruses	dsDNA viruses, no RNA stage	unclassified	Caudovirales	unclassified	Enterobacteria	phage
622500146	Enterobacteria phage T1	Viruses	dsDNA viruses, no RNA stage	unclassified	Caudovirales	unclassified	Enterobacteria	phage
622500147	Enterobacteria phage T3	Viruses	dsDNA viruses, no RNA stage	unclassified	Caudovirales	unclassified	Enterobacteria	phage	Luria
622500148	Enterobacteria phage T4	Viruses	dsDNA viruses, no RNA stage	unclassified	Caudovirales	unclassified	Enterobacteria	phage
622500149	Enterobacteria phage T5	Viruses	dsDNA viruses, no RNA stage	unclassified	Caudovirales	unclassified	Enterobacteria	phage
622500150	Enterobacteria phage T7	Viruses	dsDNA viruses, no RNA stage	unclassified	Caudovirales	unclassified	Enterobacteria	phage
622500151	Enterobacteria phage epsilon15	Viruses	dsDNA viruses, no RNA stage	unclassified	Caudovirales	unclassified	Enterobacteria	phage
622500152	Enterobacteria phage fr	Viruses	ssRNA positive-strand viruses, no DNA stage	Leviviridae	unclassified	unclassified	Enterobacteria	phage
622500153	Enterobacterio phage MS2	Viruses	ssRNA positive-strand viruses, no DNA stage	Leviviridae	unclassified	unclassified	Enterobacterio	phage
622500154	Enterobacteriophage Qbeta	Viruses	ssRNA positive-strand viruses, no DNA stage	Leviviridae	unclassified	unclassified	Enterobacteriophage	Qbeta	Enterobacteria phage MX1
622500155	Guinea pig Chlamydia phage	Viruses	ssDNA viruses	Microviridae	Chlamydiamicrovirus	unclassified	Guinea	pig	PhiCPG1
622500156	Haemophilus phage HP1	Viruses	dsDNA viruses, no RNA stage	unclassified	Caudovirales	unclassified	Haemophilus	phage	HP1c1
622500157	Haemophilus phage HP2	Viruses	dsDNA viruses, no RNA stage	unclassified	Caudovirales	unclassified	Haemophilus	phage
622500158	Halorubrum phage HF2	Viruses	unclassified viruses	Haloviruses	unclassified	unclassified	Halorubrum	phage
622500159	Lactobacillus bacteriophage phi adh	Viruses	dsDNA viruses, no RNA stage	unclassified	Caudovirales	unclassified	Lactobacillus	bacteriophage
622500160	Lactobacillus casei bacteriophage A2	Viruses	dsDNA viruses, no RNA stage	unclassified	Caudovirales	unclassified	Lactobacillus	casei
622500161	Lactobacillus johnsonii prophage Lj928	Viruses	dsDNA viruses, no RNA stage	unclassified	Caudovirales	unclassified	Lactobacillus	johnsonii
622500162	Lactobacillus johnsonii prophage Lj965	Viruses	dsDNA viruses, no RNA stage	unclassified	Caudovirales	unclassified	Lactobacillus	johnsonii
622500163	Lactobacillus plantarum bacteriophage LP65	Viruses	dsDNA viruses, no RNA stage	unclassified	Caudovirales	unclassified	Lactobacillus	plantarum
622500164	Lactobacillus plantarum bacteriophage phiJL-1	Viruses	unclassified	unclassified	unclassified	unclassified	Lactobacillus	plantarum
622500165	Lactococcus phage BK5-T	Viruses	dsDNA viruses, no RNA stage	unclassified	Caudovirales	unclassified	Lactococcus	phage
622500166	Lactococcus phage P335	Viruses	dsDNA viruses, no RNA stage	unclassified	Caudovirales	unclassified	Lactococcus	phage
622500167	Lactococcus phage TP901-1	Viruses	dsDNA viruses, no RNA stage	unclassified	Caudovirales	unclassified	Lactococcus	phage
622500168	Lactococcus phage c2	Viruses	dsDNA viruses, no RNA stage	unclassified	Caudovirales	unclassified	Lactococcus	phage
622500169	Lactococcus phage ul36	Viruses	dsDNA viruses, no RNA stage	unclassified	Caudovirales	unclassified	Lactococcus	phage
622500170	Listeria phage 2389	Viruses	dsDNA viruses, no RNA stage	unclassified	Caudovirales	unclassified	Listeria	phage
622500171	Listonella pelagia phage phiHSIC	Viruses	dsDNA viruses, no RNA stage	unclassified	Caudovirales	unclassified	Listonella	pelagia
622500172	Methanobacterium phage psiM2	Viruses	dsDNA viruses, no RNA stage	unclassified	Caudovirales	unclassified	Methanobacterium	phage
622500173	Methanothermobacter wolfeii prophage psiM100	Viruses	dsDNA viruses, no RNA stage	unclassified	Caudovirales	unclassified	Methanothermobacter	wolfeii
622500174	Mycobacteria phage D29	Viruses	dsDNA viruses, no RNA stage	unclassified	Caudovirales	unclassified	Mycobacteria	phage
622500175	Mycobacteriophage PG1	Viruses	dsDNA viruses, no RNA stage	unclassified	Caudovirales	unclassified	Mycobacteriophage	PG1
622500176	Mycobacterium phage Barnyard	Viruses	dsDNA viruses, no RNA stage	unclassified	Caudovirales	unclassified	Mycobacterium	phage
622500177	Mycobacterium phage Bxb1	Viruses	dsDNA viruses, no RNA stage	unclassified	Caudovirales	unclassified	Mycobacterium	phage
622500178	Mycobacterium phage Bxz1	Viruses	dsDNA viruses, no RNA stage	unclassified	Caudovirales	unclassified	Mycobacterium	phage
622500179	Mycobacterium phage Bxz2	Viruses	dsDNA viruses, no RNA stage	unclassified	Caudovirales	unclassified	Mycobacterium	phage
622500180	Mycobacterium phage Che8	Viruses	dsDNA viruses, no RNA stage	unclassified	Caudovirales	unclassified	Mycobacterium	phage
622500181	Mycobacterium phage Che9c	Viruses	dsDNA viruses, no RNA stage	unclassified	Caudovirales	unclassified	Mycobacterium	phage
622500182	Mycobacterium phage Che9d	Viruses	dsDNA viruses, no RNA stage	unclassified	Caudovirales	unclassified	Mycobacterium	phage
622500183	Mycobacterium phage Cjw1	Viruses	dsDNA viruses, no RNA stage	unclassified	Caudovirales	unclassified	Mycobacterium	phage
622500184	Mycobacterium phage Corndog	Viruses	dsDNA viruses, no RNA stage	unclassified	Caudovirales	unclassified	Mycobacterium	phage
622500185	Mycobacterium phage L5	Viruses	dsDNA viruses, no RNA stage	unclassified	Caudovirales	unclassified	Mycobacterium	phage
622500186	Mycobacterium phage Omega	Viruses	dsDNA viruses, no RNA stage	unclassified	Caudovirales	unclassified	Mycobacterium	phage
622500187	Mycobacterium phage Rosebush	Viruses	dsDNA viruses, no RNA stage	unclassified	Caudovirales	unclassified	Mycobacterium	phage
622500188	Mycobacterium phage TM4	Viruses	dsDNA viruses, no RNA stage	unclassified	Caudovirales	unclassified	Mycobacterium	phage
622500189	Mycoplasma arthritidis bacteriophage MAV1	Viruses	dsDNA viruses, no RNA stage	unclassified	Caudovirales	unclassified	Mycoplasma	arthritidis
622500190	Propionibacterium phage phiB5	Viruses	ssDNA viruses	Inoviridae	Inovirus	unclassified	Propionibacterium	phage
622500191	Pseudoalteromonas phage PM2	Viruses	dsDNA viruses, no RNA stage	Corticoviridae	Corticovirus	unclassified	Pseudoalteromonas	phage
622500192	Pseudomonas aeruginosa bacteriophage PaP2	Viruses	dsDNA viruses, no RNA stage	unclassified	Caudovirales	unclassified	Pseudomonas	aeruginosa
622500193	Pseudomonas aeruginosa phage F116	Viruses	dsDNA viruses, no RNA stage	unclassified	Caudovirales	unclassified	Pseudomonas	aeruginosa
622500194	Pseudomonas aeruginosa phage PaP3	Viruses	dsDNA viruses, no RNA stage	unclassified	Caudovirales	unclassified	Pseudomonas	aeruginosa
622500195	Pseudomonas bacteriophage phi-13	Viruses	dsRNA viruses	Cystoviridae	Cystovirus	unclassified	Pseudomonas	bacteriophage
622500196	Pseudomonas phage D3	Viruses	dsDNA viruses, no RNA stage	unclassified	Caudovirales	unclassified	Pseudomonas	phage
622500197	Pseudomonas phage PP7	Viruses	ssRNA positive-strand viruses, no DNA stage	Leviviridae	unclassified	unclassified	Pseudomonas	phage
622500198	Pseudomonas phage Pf1	Viruses	ssDNA viruses	Inoviridae	Inovirus	unclassified	Pseudomonas	phage	ATCC 25102-B1
622500199	Pseudomonas phage Pf3	Viruses	ssDNA viruses	Inoviridae	Inovirus	unclassified	Pseudomonas	phage
622500200	Pseudomonas phage gh-1	Viruses	dsDNA viruses, no RNA stage	unclassified	Caudovirales	unclassified	Pseudomonas	phage
622500201	Pseudomonas phage phi-6	Viruses	dsRNA viruses	Cystoviridae	Cystovirus	unclassified	Pseudomonas	phage
622500202	Pseudomonas phage phiKZ	Viruses	dsDNA viruses, no RNA stage	unclassified	Caudovirales	unclassified	Pseudomonas	phage
622500203	Ralstonia phage p12J	Viruses	unclassified	unclassified	unclassified	unclassified	Ralstonia	phage
622500204	Roseophage SIO1	Viruses	dsDNA viruses, no RNA stage	unclassified	Caudovirales	unclassified	Roseophage	SIO1
622500205	Salmonella typhimurium bacteriophage ES18	Viruses	dsDNA viruses, no RNA stage	unclassified	Caudovirales	unclassified	Salmonella	typhimurium
622500206	Salmonella typhimurium bacteriophage ST104	Viruses	dsDNA viruses, no RNA stage	unclassified	Caudovirales	unclassified	Salmonella	typhimurium
622500207	Salmonella typhimurium bacteriophage ST64T	Viruses	dsDNA viruses, no RNA stage	unclassified	Caudovirales	unclassified	Salmonella	typhimurium
622500208	Salmonella typhimurium phage ST64B	Viruses	dsDNA viruses, no RNA stage	unclassified	Caudovirales	unclassified	Salmonella	typhimurium
622500209	Shigella flexneri bacteriophage V	Viruses	dsDNA viruses, no RNA stage	unclassified	Caudovirales	unclassified	Shigella	flexneri
622500210	Sinorhizobium meliloti phage PBC5	Viruses	dsDNA viruses, no RNA stage	unclassified	Caudovirales	unclassified	Sinorhizobium	meliloti
622500211	Spiroplasma phage 1-C74	Viruses	ssDNA viruses	Inoviridae	Plectrovirus	unclassified	Spiroplasma	phage	SpV1-C74
622500212	Spiroplasma phage 1-R8A2B	Viruses	ssDNA viruses	Inoviridae	Plectrovirus	unclassified	Spiroplasma	phage
622500213	Spiroplasma phage 4	Viruses	ssDNA viruses	Microviridae	Spiromicrovirus	unclassified	Spiroplasma	phage
622500214	Staphylococcus aureus bacteriophage PVL	Viruses	dsDNA viruses, no RNA stage	unclassified	Caudovirales	unclassified	Staphylococcus	aureus
622500215	Staphylococcus aureus phage phi 11	Viruses	dsDNA viruses, no RNA stage	unclassified	Caudovirales	unclassified	Staphylococcus	aureus
622500216	Staphylococcus aureus phage phi 12	Viruses	dsDNA viruses, no RNA stage	unclassified	Caudovirales	unclassified	Staphylococcus	aureus
622500217	Staphylococcus aureus phage phi 13	Viruses	dsDNA viruses, no RNA stage	unclassified	Caudovirales	unclassified	Staphylococcus	aureus
622500218	Staphylococcus aureus phage phiP68	Viruses	dsDNA viruses, no RNA stage	unclassified	Caudovirales	unclassified	Staphylococcus	aureus
622500219	Staphylococcus aureus prophage phiPV83	Viruses	dsDNA viruses, no RNA stage	unclassified	Caudovirales	unclassified	Staphylococcus	aureus	P83
622500220	Staphylococcus aureus temperate phage phiSLT	Viruses	dsDNA viruses, no RNA stage	unclassified	Caudovirales	unclassified	Staphylococcus	aureus
622500221	Staphylococcus phage 44AHJD	Viruses	dsDNA viruses, no RNA stage	unclassified	Caudovirales	unclassified	Staphylococcus	phage
622500222	Staphylococcus phage K	Viruses	dsDNA viruses, no RNA stage	unclassified	Caudovirales	unclassified	Staphylococcus	phage
622500223	Staphylococcus phage Twort	Viruses	dsDNA viruses, no RNA stage	unclassified	Caudovirales	unclassified	Staphylococcus	phage
622500224	Staphylococcus phage phiN315	Viruses	dsDNA viruses, no RNA stage	unclassified	Caudovirales	unclassified	Staphylococcus	phage
622500225	Streptococcus mitis phage SM1	Viruses	dsDNA viruses, no RNA stage	unclassified	Caudovirales	unclassified	Streptococcus	mitis
622500226	Streptococcus phage C1	Viruses	dsDNA viruses, no RNA stage	unclassified	Caudovirales	unclassified	Streptococcus	phage
622500227	Streptococcus phage Cp-1	Viruses	dsDNA viruses, no RNA stage	unclassified	Caudovirales	unclassified	Streptococcus	phage
622500228	Streptococcus pneumoniae bacteriophage MM1	Viruses	dsDNA viruses, no RNA stage	unclassified	Caudovirales	unclassified	Streptococcus	pneumoniae
622500229	Streptococcus pyogenes phage 315.1	Viruses	unclassified	unclassified	unclassified	unclassified	Streptococcus	pyogenes
622500230	Streptococcus pyogenes phage 315.2	Viruses	unclassified	unclassified	unclassified	unclassified	Streptococcus	pyogenes
622500231	Streptococcus pyogenes phage 315.3	Viruses	unclassified	unclassified	unclassified	unclassified	Streptococcus	pyogenes
622500232	Streptococcus pyogenes phage 315.4	Viruses	unclassified	unclassified	unclassified	unclassified	Streptococcus	pyogenes
622500233	Streptococcus pyogenes phage 315.5	Viruses	unclassified	unclassified	unclassified	unclassified	Streptococcus	pyogenes
622500234	Streptococcus pyogenes phage 315.6	Viruses	unclassified	unclassified	unclassified	unclassified	Streptococcus	pyogenes
622500235	Streptococcus thermophilus bacteriophage 2972	Viruses	dsDNA viruses, no RNA stage	unclassified	Caudovirales	unclassified	Streptococcus	thermophilus
622500236	Streptococcus thermophilus bacteriophage 7201	Viruses	dsDNA viruses, no RNA stage	unclassified	Caudovirales	unclassified	Streptococcus	thermophilus
622500237	Streptococcus thermophilus bacteriophage DT1	Viruses	dsDNA viruses, no RNA stage	unclassified	Caudovirales	unclassified	Streptococcus	thermophilus	DT1
622500238	Streptococcus thermophilus bacteriophage Sfi11	Viruses	dsDNA viruses, no RNA stage	unclassified	Caudovirales	unclassified	Streptococcus	thermophilus
622500239	Streptococcus thermophilus bacteriophage Sfi19	Viruses	dsDNA viruses, no RNA stage	unclassified	Caudovirales	unclassified	Streptococcus	thermophilus
622500240	Streptococcus thermophilus bacteriophage Sfi21	Viruses	dsDNA viruses, no RNA stage	unclassified	Caudovirales	unclassified	Streptococcus	thermophilus
622500241	Streptococcus thermophilus temperate bacteriophage O1205	Viruses	dsDNA viruses, no RNA stage	unclassified	Caudovirales	unclassified	Streptococcus	thermophilus	CNRZ1205
622500242	Stx1 converting bacteriophage	Viruses	dsDNA viruses, no RNA stage	unclassified	Caudovirales	unclassified	Stx1	converting	Stx1 phage
622500243	Stx2 converting bacteriophage I	Viruses	dsDNA viruses, no RNA stage	unclassified	Caudovirales	unclassified	Stx2	converting	Stx2 phage-I
622500244	Stx2 converting bacteriophage II	Viruses	dsDNA viruses, no RNA stage	unclassified	Caudovirales	unclassified	Stx2	converting	Stx2 phage-II
622500245	Temperate phage phiNIH1.1	Viruses	dsDNA viruses, no RNA stage	unclassified	Caudovirales	unclassified	Temperate	phage
622500246	Vibrio cholerae O139 fs1 phage	Viruses	ssDNA viruses	Inoviridae	Inovirus	unclassified	Vibrio	cholerae
622500247	Vibrio cholerae phage KSF-1phi	Viruses	ssDNA viruses	Inoviridae	Inovirus	unclassified	Vibrio	cholerae
622500248	Vibrio cholerae phage VGJphi	Viruses	ssDNA viruses	Inoviridae	Inovirus	unclassified	Vibrio	cholerae
622500249	Vibrio harveyi bacteriophage VHML	Viruses	dsDNA viruses, no RNA stage	unclassified	Caudovirales	unclassified	Vibrio	harveyi
622500250	Vibrio phage VP5	Viruses	dsDNA viruses, no RNA stage	unclassified	Caudovirales	unclassified	Vibrio	phage
622500251	Vibrio phage VSK	Viruses	ssDNA viruses	Inoviridae	Inovirus	unclassified	Vibrio	phage
622500252	Vibrio phage fs2	Viruses	ssDNA viruses	Inoviridae	Inovirus	unclassified	Vibrio	phage
622500253	Vibriophage VP2	Viruses	dsDNA viruses, no RNA stage	unclassified	Caudovirales	unclassified	Vibriophage	VP2
622500254	Vibriophage VP4	Viruses	dsDNA viruses, no RNA stage	unclassified	Caudovirales	unclassified	Vibriophage	VP4
622500255	Vibriophage VpV262	Viruses	dsDNA viruses, no RNA stage	unclassified	Caudovirales	unclassified	Vibriophage	VpV262
622500256	Xanthomonas campestris pv. pelargonii phage Xp15	Viruses	dsDNA viruses, no RNA stage	unclassified	Caudovirales	unclassified	Xanthomonas	campestris
622500257	Xanthomonas oryzae bacteriophage Xp10	Viruses	dsDNA viruses, no RNA stage	unclassified	Caudovirales	unclassified	Xanthomonas	oryzae
622500258	Xanthomonas phage Cf1c	Viruses	ssDNA viruses	Inoviridae	Inovirus	unclassified	Xanthomonas	phage
622500259	Yersinia pestis phage phiA1122	Viruses	dsDNA viruses, no RNA stage	unclassified	Caudovirales	unclassified	Yersinia	pestis
622500260	bacteriophage phiKMV	Viruses	dsDNA viruses, no RNA stage	unclassified	Caudovirales	unclassified	bacteriophage	phiKMV
623000001	Bacteroides fragilis (strain ATCC 25285 / NCTC 9343)	Bacteria	Bacteroidetes	Bacteroidetes (class)	Bacteroidales	Bacteroidaceae	Bacteroides	fragilis	ATCC 25285 = NCTC 9343
623000002	Brucella abortus (biovar 1, strain 9-941)	Bacteria	Proteobacteria	Alphaproteobacteria	Rhizobiales	Brucellaceae	Brucella	abortus	9-941
623000003	Chlamydophila abortus (strain S26/3)	Bacteria	Chlamydiae	Chlamydiae	Chlamydiales	Chlamydiaceae	Chlamydophila	abortus	S26/3
623000004	Ehrlichia ruminantium (strain Gardel)	Bacteria	Proteobacteria	Alphaproteobacteria	Rickettsiales	Anaplasmataceae	Ehrlichia	ruminantium	Gardel
623000005	Ehrlichia ruminantium (strain Welgevonden, sub_strain ARC-OVI)	Bacteria	Proteobacteria	Alphaproteobacteria	Rickettsiales	Anaplasmataceae	Ehrlichia	ruminantium	Welgevonden
623000006	Ehrlichia ruminantium (strain Welgevonden, sub_strain CIRAD)	Bacteria	Proteobacteria	Alphaproteobacteria	Rickettsiales	Anaplasmataceae	Ehrlichia	ruminantium	Welgevonden
623000007	Rickettsia felis (strain URRWXCal2)	Bacteria	Proteobacteria	Alphaproteobacteria	Rickettsiales	Rickettsiaceae	Rickettsia	felis	URRWXCal2
623000008	Salmonella choleraesuis (strain SC-B67)	Bacteria	Proteobacteria	Gammaproteobacteria	Enterobacteriales	Enterobacteriaceae	Salmonella	choleraesuis	SC-B67
623300001	Aspergillus fumigatus Af293	Eukaryota	Fungi	Ascomycota	Pezizomycotina	Eurotiomycetes	Aspergillus	fumigatus	Af293
623300002	Candidatus Pelagibacter ubique HTCC1062	Bacteria	Proteobacteria	Alphaproteobacteria	Rickettsiales	SAR11	Candidatus	Pelagibacter	HTCC1062
623500000	Ehrlichia canis Jake	Bacteria	Proteobacteria	Alphaproteobacteria	Rickettsiales	Anaplasmataceae	Ehrlichia	canis	Jake
623510000	Dechloromonas aromatica RCB	Bacteria	Proteobacteria	Betaproteobacteria	Rhodocyclales	Rhodocyclaceae	Dechloromonas	aromatica	RCB
623520000	Methanosarcina barkeri Fusaro	Archaea	Euryarchaeota	Methanomicrobia	Methanosarcinales	Methanosarcinaceae	Methanosarcina	barkeri	Fusaro
623530000	Nitrosospira multiformis ATCC25196	Bacteria	Proteobacteria	Betaproteobacteria	Nitrosomonadales	Nitrosomonadaceae	Nitrosospira	multiformis	ATCC 25196
623540000	Cupriavidus necator (Ralstonia eutropha) JMP134	Bacteria	Proteobacteria	Betaproteobacteria	Burkholderiales	Burkholderiaceae	Cupriavidus	necator	JMP134
623550000	Pseudoalteromonas tunicata D2	Bacteria	Proteobacteria	Gammaproteobacteria	Alteromonadales	Pseudoalteromonadaceae	Pseudoalteromonas	tunicata	D2
623560000	Vibrio angustum S14	Bacteria	Proteobacteria	Gammaproteobacteria	Vibrionales	Vibrionaceae	Vibrio	angustum	S14
623570000	Haemophilus influenzae (strain 86-028NP)	Bacteria	Proteobacteria	Gammaproteobacteria	Pasteurellales	Pasteurellaceae	Haemophilus	influenzae	86-028NP
624010000	Pseudomonas aeruginosa UCBPP-PA14	Bacteria	Proteobacteria	Gammaproteobacteria	Pseudomonadales	Pseudomonadaceae	Pseudomonas	aeruginosa	UCBPP-PA14
624020000	Rickettsia rickettsii	Bacteria	Proteobacteria	Alphaproteobacteria	Rickettsiales	Rickettsiaceae	Rickettsia	rickettsii
624030000	Bacillus anthracis str. A2012	Bacteria	Firmicutes	Bacilli	Bacillales	Bacillaceae	Bacillus	anthracis	str. A2012
624050000	Listeria monocytogenes str. 4b H7858	Bacteria	Firmicutes	Bacilli	Bacillales	Listeriaceae	Listeria	monocytogenes	str. 4b H7858
624060000	Listeria monocytogenes str. 1/2a F6854	Bacteria	Firmicutes	Bacilli	Bacillales	Listeriaceae	Listeria	monocytogenes	str. 1/2a F6854
624070000	Bacillus cereus G9241	Bacteria	Firmicutes	Bacilli	Bacillales	Bacillaceae	Bacillus	cereus	G9241
624120000	Campylobacter coli RM2228	Bacteria	Proteobacteria	Epsilonproteobacteria	Campylobacterales	Campylobacteraceae	Campylobacter	coli	RM2228
624130000	Campylobacter lari RM2100	Bacteria	Proteobacteria	Epsilonproteobacteria	Campylobacterales	Campylobacteraceae	Campylobacter	lari	RM2100
624140000	Campylobacter upsaliensis RM3195	Bacteria	Proteobacteria	Epsilonproteobacteria	Campylobacterales	Campylobacteraceae	Campylobacter	upsaliensis	RM3195
624150000	Wolbachia endosymbiont of Drosophila simulans	Bacteria	Proteobacteria	Alphaproteobacteria	Rickettsiales	Rickettsiaceae	Wolbachia	endosymbiont	of Drosophila simulans
624160000	Wolbachia endosymbiont of Drosophila ananassae	Bacteria	Proteobacteria	Alphaproteobacteria	Rickettsiales	Rickettsiaceae	Wolbachia	endosymbiont	of Drosophila ananassae
624170000	Burkholderia mallei 10229	Bacteria	Proteobacteria	Betaproteobacteria	Burkholderiales	Burkholderiaceae	Burkholderia	mallei	10229
624180000	Burkholderia mallei 10399	Bacteria	Proteobacteria	Betaproteobacteria	Burkholderiales	Burkholderiaceae	Burkholderia	mallei	10399
624190000	Burkholderia mallei GB8 horse 4	Bacteria	Proteobacteria	Betaproteobacteria	Burkholderiales	Burkholderiaceae	Burkholderia	mallei	GB8 horse 4
624200000	Burkholderia mallei NCTC 10247	Bacteria	Proteobacteria	Betaproteobacteria	Burkholderiales	Burkholderiaceae	Burkholderia	mallei	NCTC 10247
624210000	Burkholderia mallei SAVP1	Bacteria	Proteobacteria	Betaproteobacteria	Burkholderiales	Burkholderiaceae	Burkholderia	mallei	SAVP1
624220000	Burkholderia pseudomallei 1655	Bacteria	Proteobacteria	Betaproteobacteria	Burkholderiales	Burkholderiaceae	Burkholderia	pseudomallei	1655
624230000	Burkholderia pseudomallei 1710a	Bacteria	Proteobacteria	Betaproteobacteria	Burkholderiales	Burkholderiaceae	Burkholderia	pseudomallei	1710a
624240000	Burkholderia pseudomallei S13	Bacteria	Proteobacteria	Betaproteobacteria	Burkholderiales	Burkholderiaceae	Burkholderia	pseudomallei	S13
624250000	Burkholderia pseudomallei Pasteur	Bacteria	Proteobacteria	Betaproteobacteria	Burkholderiales	Burkholderiaceae	Burkholderia	pseudomallei	Pasteur
624260000	Burkholderia pseudomallei 668	Bacteria	Proteobacteria	Betaproteobacteria	Burkholderiales	Burkholderiaceae	Burkholderia	pseudomallei	668
624270000	Burkholderia pseudomallei 1710b	Bacteria	Proteobacteria	Betaproteobacteria	Burkholderiales	Burkholderiaceae	Burkholderia	pseudomallei	1710b
624280000	Actinobacillus pleuropneumoniae serovar 1 str. 4074	Bacteria	Proteobacteria	Gammaproteobacteria	Pasteurellales	Pasteurellaceae	Actinobacillus	pleuropneumoniae	serovar 1 str. 4074
624290000	Haemophilus influenzae R2846	Bacteria	Proteobacteria	Gammaproteobacteria	Pasteurellales	Pasteurellaceae	Haemophilus	influenzae	R2846
624300000	Haemophilus influenzae R2866	Bacteria	Proteobacteria	Gammaproteobacteria	Pasteurellales	Pasteurellaceae	Haemophilus	influenzae	R2866
624310000	Haemophilus somnus 2336	Bacteria	Proteobacteria	Gammaproteobacteria	Pasteurellales	Pasteurellaceae	Haemophilus	somnus	2336
624320000	Fusobacterium nucleatum subsp. vincentii ATCC 49256	Bacteria	Fusobacteria	Fusobacteria	Fusobacterales	Fusobacteriaceae	Fusobacterium	nucleatum	subsp. vincentii ATCC 49256
624330000	Burkholderia mallei JHU	Bacteria	Proteobacteria	Betaproteobacteria	Burkholderiales	Burkholderiaceae	Burkholderia	mallei	JHU
624340000	Burkholderia mallei FMH	Bacteria	Proteobacteria	Betaproteobacteria	Burkholderiales	Burkholderiaceae	Burkholderia	mallei	FMH
625100001	Blochmannia pennsylvanicus (strain BPEN)	Bacteria	Proteobacteria	Gammaproteobacteria	Enterobacteriales	Enterobacteriaceae	Blochmannia	pennsylvanicus	BPEN
625100002	Colwellia psychrerythraea (strain 34H / ATCC BAA-681)	Bacteria	Proteobacteria	Gammaproteobacteria	Alteromonadales	Colwelliaceae	Colwellia	psychrerythraea	34H = ATCC BAA-681
625100003	Corynebacterium jeikeium (strain K411)	Bacteria	Actinobacteria	Actinobacteridae	Actinomycetales	Corynebacteriaceae	Corynebacterium	jeikeium	K411
625100006	Mycoplasma hyopneumoniae (strain 7448)	Bacteria	Firmicutes	Mollicutes	Mycoplasmatales	Mycoplasmataceae	Mycoplasma	hyopneumoniae	7448
625100007	Mycoplasma hyopneumoniae (strain J / ATCC 25934 / NCTC 10110)	Bacteria	Firmicutes	Mollicutes	Mycoplasmatales	Mycoplasmataceae	Mycoplasma	hyopneumoniae	J = ATCC 25934 = NCTC 10110
625100008	Mycoplasma synoviae (strain 53)	Bacteria	Firmicutes	Mollicutes	Mycoplasmatales	Mycoplasmataceae	Mycoplasma	synoviae	53
625100009	Pseudomonas fluorescens (strain Pf-5 / ATCC BAA-477)	Bacteria	Proteobacteria	Gammaproteobacteria	Pseudomonadales	Pseudomonadaceae	Pseudomonas	fluorescens	Pf-5 = ATCC BAA-477
625100010	Pseudomonas syringae (pathovar phaseolicola, strain 1448A / Race 6)	Bacteria	Proteobacteria	Gammaproteobacteria	Pseudomonadales	Pseudomonadaceae	Pseudomonas	syringae	1448A = Race 6
625100011	Staphylococcus haemolyticus (strain JCSC1435)	Bacteria	Firmicutes	Bacilli	Bacillales	Staphylococcaceae	Staphylococcus	haemolyticus	JCSC1435
625100012	Streptococcus pyogenes M1 (serovar M1, strain MGAS5005)	Bacteria	Firmicutes	Bacilli	Lactobacillales	Streptococcaceae	Streptococcus	pyogenes	MGAS5005
625100013	Streptococcus pyogenes M28 (serovar M28, strain MGAS6180)	Bacteria	Firmicutes	Bacilli	Lactobacillales	Streptococcaceae	Streptococcus	pyogenes	MGAS6180
625100017	Xanthomonas campestris (pathovar campestris, strain 8004)	Bacteria	Proteobacteria	Gammaproteobacteria	Xanthomonadales	Xanthomonadaceae	Xanthomonas	campestris	8004
625600000	Burkholderia sp. strain 383	Bacteria	Proteobacteria	Betaproteobacteria	Burkholderiales	Burkholderiaceae	Burkholderia	sp.	sp.strain 383
625620000	Pelobacter carbinolicus DSM 2380	Bacteria	Proteobacteria	Deltaproteobacteria	Desulfuromonadales	Pelobacteraceae	Pelobacter	carbinolicus	DSM 2380
625630000	Thiomicrospira denitrificans ATCC 33889	Bacteria	Proteobacteria	Epsilonproteobacteria	Campylobacterales	Helicobacteraceae	Thiomicrospira	denitrificans	ATCC 33889
625640000	Bacillus cereus NVH391-98	Bacteria	Firmicutes	Bacilli	Bacillales	Bacillaceae	Bacillus	cereus	NVH391-98
625650000	Caldicellulosiruptor saccharolyticus DSM 8903	Bacteria	Firmicutes	Clostridia	Clostridiales	Syntrophomonadaceae	Caldicellulosiruptor	accharolyticus
625660000	Clostridium beijerincki NCIMB 8052	Bacteria	Firmicutes	Clostridia	Clostridiales	Clostridiaceae	Clostridium	beijerincki	NCIMB 8052
625670000	Marinobacter aquaeolei VT8	Bacteria	Proteobacteria	Gammaproteobacteria	Alteromonadales	Alteromonadaceae	Marinobacter	aquaeolei	VT8
625680000	Pseudomonas putida F1	Bacteria	Proteobacteria	Gammaproteobacteria	Pseudomonadales	Pseudomonadaceae	Pseudomonas	putida	F1
625690000	Shewanella sp. W3-18-1	Bacteria	Proteobacteria	Gammaproteobacteria	Alteromonadales	Shewanellaceae	Shewanella	sp.	W3-18-1
625720000	Rhodopseudomonas palustris BisA53	Bacteria	Proteobacteria	Alphaproteobacteria	Rhizobiales	Bradyrhizobiaceae	Rhodopseudomonas	palustris	BisA53
625740000	Alkalilimnicola ehrlichei MLHE-1	Bacteria	Proteobacteria	Gammaproteobacteria	Chromatiales	Ectothiorhodospiraceae	Alkalilimnicola	ehrlichei	MLHE-1
625750000	Bradyrhizobium sp. BTAi1	Bacteria	Proteobacteria	Alphaproteobacteria	Rhizobiales	Bradyrhizobiaceae	Bradyrhizobium	sp.	BTAi1
625760000	Shewanella sp. ANA-3	Bacteria	Proteobacteria	Gammaproteobacteria	Alteromonadales	Shewanellaceae	Shewanella	sp.	ANA-3
625770000	Shewanella sp. MR-7	Bacteria	Proteobacteria	Gammaproteobacteria	Alteromonadales	Shewanellaceae	Shewanella	sp.	MR-7
625780000	Chloroflexus aurantiacus J-10-fl	Bacteria	Chloroflexi	Chloroflexi (class)	Chloroflexales	Chloroflexaceae	Chloroflexus	aurantiacus	J-10-fl
625790000	Desulfuromonas acetoxidans DSM 684	Bacteria	Proteobacteria	Deltaproteobacteria	Desulfuromonadales	Desulfuromonadaceae	Desulfuromonas	acetoxidans
625800000	Mycobacterium flavenscens PYR-GCK	Bacteria	Actinobacteria	Actinobacteridae	Actinomycetales	Mycobacteriaceae	Mycobacterium	sp.	PYR-GCK
625810000	Mycobacterium sp. JLS	Bacteria	Actinobacteria	Actinobacteridae	Actinomycetales	Mycobacteriaceae	Mycobacterium	sp.	JLS
625820000	Mycobacterium sp. KMS	Bacteria	Actinobacteria	Actinobacteridae	Actinomycetales	Mycobacteriaceae	Mycobacterium	sp.	KMS
625830000	Mycobacterium sp. MCS	Bacteria	Actinobacteria	Actinobacteridae	Actinomycetales	Mycobacteriaceae	Mycobacterium	sp.	MCS
625840000	Mycobacterium vanbaalenii PYR-1	Bacteria	Actinobacteria	Actinobacteridae	Actinomycetales	Mycobacteriaceae	Mycobacterium	vanbaalenii	PYR-1
625850000	Acidobacterium sp. Ellin 345	Bacteria	Acidobacteria	Acidobacteria (class)	Acidobacteriales	Acidobacteriaceae	Acidobacterium	sp.	Ellin 345
630000000	Croceibacter atlanticus HTCC2559	Bacteria	Bacteroidetes	Flavobacteria	Flavobacteriales	Flavobacteriaceae	Croceibacter	atlanticus	HTCC2559
630010000	Oceanicaulis alexandrii HTCC2633	Bacteria	Proteobacteria	Alphaproteobacteria	Rhodobacterales	Hyphomonadaceae	Oceanicaulis	alexandrii	HTCC2633
630020000	Roseovarius nubinhibens ISM	Bacteria	Proteobacteria	Alphaproteobacteria	Rhodobacterales	Rhodobacteraceae	Roseovarius	nubinhibens	ISM
630030000	Sulfitobacter sp. EE-36	Bacteria	Proteobacteria	Alphaproteobacteria	Rhodobacterales	Rhodobacteraceae	Sulfitobacter	sp.	EE-36
630040000	Sulfitobacter sp. NAS-14.1	Bacteria	Proteobacteria	Alphaproteobacteria	Rhodobacterales	Rhodobacteraceae	Sulfitobacter	sp.	NAS-14.1
630050000	Cenarchaeum symbiosum	Archaea	Crenarchaeota	Thermoprotei	Cenarchaeales	Cenarchaeaceae	Cenarchaeum	symbiosum
630200001	Brucella abortus 2308	Bacteria	Proteobacteria	Alphaproteobacteria	Rhizobiales	Brucellaceae	Brucella	abortus	2308
630200002	Carboxydothermus hydrogenoformans Z-2901	Bacteria	Firmicutes	Clostridia	Clostridiales	Peptococcaceae	Carboxydothermus	hydrogenoformans	Z-2901 = DSM 6008
630200003	Dehalococcoides ethenogenes 195	Bacteria	Chloroflexi	Dehalococcoidetes	unclassified	unclassified	Dehalococcoides	ethenogenes	195
630200004	Dehalococcoides sp. CBDB1	Bacteria	Chloroflexi	Dehalococcoidetes	unclassified	unclassified	Dehalococcoides	sp.	CBDB1
630200005	Lactobacillus sakei sakei 23K	Bacteria	Firmicutes	Bacilli	Lactobacillales	Lactobacillaceae	Lactobacillus	sakei	23K
630200006	Natronomonas pharaonis DSM 2160	Archaea	Euryarchaeota	Halobacteria	Halobacteriales	Halobacteriaceae	Natronomonas	pharaonis	DSM 2160 = ATCC 35678
630200007	Pseudoalteromonas haloplanktis TAC 125	Bacteria	Proteobacteria	Gammaproteobacteria	Alteromonadales	Pseudoalteromonadaceae	Pseudoalteromonas	haloplanktis	TAC 125
630200008	Shigella boydii sv4 Sb227	Bacteria	Proteobacteria	Gammaproteobacteria	Enterobacteriales	Enterobacteriaceae	Shigella	boydii	Sb227
630200009	Shigella dysenteriae sv1 Sd197	Bacteria	Proteobacteria	Gammaproteobacteria	Enterobacteriales	Enterobacteriaceae	Shigella	dysenteriae	Sd97 = Sd197
630200010	Shigella sonnei Ss046	Bacteria	Proteobacteria	Gammaproteobacteria	Enterobacteriales	Enterobacteriaceae	Shigella	sonnei	Ss046
630200011	Staphylococcus saprophyticus saprophyticus ATCC 15305	Bacteria	Firmicutes	Bacilli	Bacillales	Staphylococcaceae	Staphylococcus	saprophyticus	ATCC 15305 = DSM 20229
630200012	Streptococcus agalactiae Ia A909	Bacteria	Firmicutes	Bacilli	Lactobacillales	Streptococcaceae	Streptococcus	agalactiae	A909 = ATCC 27591
630200013	Xanthomonas campestris vesicatoria 85-10	Bacteria	Proteobacteria	Gammaproteobacteria	Xanthomonadales	Xanthomonadaceae	Xanthomonas	campestris	85-10
632000000	Moorella thermoacetica ATCC 39073	Bacteria	Firmicutes	Clostridia	Thermoanaerobacteriales	Thermoanaerobacteriaceae	Moorella	thermoacetica	AtCC 39073
632010000	Rhodospirillum rubrum ATCC 11170	Bacteria	Proteobacteria	Alphaproteobacteria	Rhodospirillales	Rhodospirillaceae	Rhodospirillum	rubrum	ATCC 11170
632020000	Anaeromyxobacter dehalogenans 2CP-C	Bacteria	Proteobacteria	Deltaproteobacteria	Myxococcales	Myxococcacea	Anaeromyxobacter	dehalogenans	2CP-C
632030000	Rhodobacter sphaeroides ATCC 17025	Bacteria	Proteobacteria	Alphaproteobacteria	Rhodobacterales	Rhodobacteraceae	Rhodobacter	sphaeroides	ATCC 17025
632040000	Rhodobacter sphaeroides ATCC 17029	Bacteria	Proteobacteria	Alphaproteobacteria	Rhodobacterales	Rhodobacteraceae	Rhodobacter	sphaeroides	ATCC 17029
632050000	Polaromonas naphthalenivorans CJ2	Bacteria	Proteobacteria	Betaproteobacteria	Burkholderiales	Comamonadaceae	Polaromonas	naphthalenivorans	CJ2
632060000	Methanoculleus marisnigri	Archaea	Euryarchaeota	Methanomicrobia	Methanomicrobiales	Methanomicrobiaceae	Methanoculleus	marisnigri
632070000	Thermofilum pendens	Archaea	Crenarchaeota	Thermoprotei	Thermoproteales	Thermofilaceae	Thermofilum	pendens
632080000	Shewanella sp. MR-4	Bacteria	Proteobacteria	Gammaproteobacteria	Alteromonadales	Shewanellaceae	Shewanella	sp.	MR-4
632090000	Syntrophus aciditrophicus	Bacteria	Proteobacteria	Deltaproteobacteria	Syntrophobacterales	Syntrophaceae	Syntrophus	aciditrophicus
635000001	Anaplasma phagocytophilum HZ	Bacteria	Proteobacteria	Alphaproteobacteria	Rickettsiales	Anaplasmataceae	Anaplasma	phagocytophilum	HZ
635000002	Aster yellows witches-broom phytoplasma AYWB	Bacteria	Firmicutes	Mollicutes	Acholeplasmatales	Acholeplasmataceae	Aster	yellows
635000003	Burkholderia thailandensis E264	Bacteria	Proteobacteria	Betaproteobacteria	Burkholderiales	Burkholderiaceae	Burkholderia	thailandensis	E264 = ATCC 700388 = DSM 13276 = CIP 106301
635000004	Chlamydia trachomatis A/HAR-13	Bacteria	Chlamydiae	Chlamydiae	Chlamydiales	Chlamydiaceae	Chlamydia	trachomatis	A/HAR-13 = ATCC VR-571B
635000005	Chlamydophila felis Fe/C-56	Bacteria	Chlamydiae	Chlamydiae	Chlamydiales	Chlamydiaceae	Chlamydophila	felis	Fe/C-56
635000006	Desulfitobacterium hafniense Y51	Bacteria	Firmicutes	Clostridia	Clostridiales	Peptococcaceae	Desulfitobacterium	hafniense	Y51
635000007	Ehrlichia chaffeensis str. Arkansas	Bacteria	Proteobacteria	Alphaproteobacteria	Rickettsiales	Anaplasmataceae	Ehrlichia	chaffeensis	Arkansas
635000008	Escherichia coli UTI89	Bacteria	Proteobacteria	Gammaproteobacteria	Enterobacteriales	Enterobacteriaceae	Escherichia	coli	UTI89
635000009	Hahella chejuensis KCTC 2396	Bacteria	Proteobacteria	Gammaproteobacteria	Oceanospirillales	Hahellaceae	Hahella	chejuensis	KCTC 2396
635000010	Lactobacillus salivarius subsp. salivarius UCC118	Bacteria	Firmicutes	Bacilli	Lactobacillales	Lactobacillaceae	Lactobacillus	salivarius	UCC118
635000011	Magnetospirillum magneticum AMB-1	Bacteria	Proteobacteria	Alphaproteobacteria	Rhodospirillales	Rhodospirillaceae	Magnetospirillum	magneticum	AMB-1 = ATCC 700264
635000012	Methanosphaera stadtmanae DSM 3091	Archaea	Euryarchaeota	Methanobacteria	Methanobacteriales	Methanobacteriaceae	Methanosphaera	stadtmanae	DSM 3091
635000014	Neorickettsia sennetsu str. Miyayama	Bacteria	Proteobacteria	Alphaproteobacteria	Rickettsiales	Anaplasmataceae	Neorickettsia	sennetsu	Miyayama
635000015	Rhizobium etli CFN 42	Bacteria	Proteobacteria	Alphaproteobacteria	Rhizobiales	Rhizobiaceae	Rhizobium	etli	CFN 42
635000016	Rickettsia bellii RML369-C	Bacteria	Proteobacteria	Alphaproteobacteria	Rickettsiales	Rickettsiaceae	Rickettsia	bellii	RML369-C
635000017	Salinibacter ruber DSM 13855	Bacteria	Bacteroidetes	Sphingobacteria	Sphingobacteriales	Crenotrichaceae	Salinibacter	ruber	DSM 13855
635000018	Sinorhizobium meliloti 1021	Bacteria	Proteobacteria	Alphaproteobacteria	Rhizobiales	Rhizobiaceae	Sinorhizobium	meliloti	1021
635000019	Staphylococcus aureus bovine RF122	Bacteria	Firmicutes	Bacilli	Bacillales	Staphylococcaceae	Staphylococcus	aureus	bovine RF122 = RF122
635000020	Staphylococcus aureus subsp. aureus NCTC 8325	Bacteria	Firmicutes	Bacilli	Bacillales	Staphylococcaceae	Staphylococcus	aureus	NCTC 8325
635000021	Staphylococcus aureus subsp. aureus USA300	Bacteria	Firmicutes	Bacilli	Bacillales	Staphylococcaceae	Staphylococcus	aureus	USA300; FPR3757
635000022	Xanthomonas oryzae (pathovar oryzae, strain MAFF 311018)	Bacteria	Proteobacteria	Gammaproteobacteria	Xanthomonadales	Xanthomonadaceae	Xanthomonas	oryzae	MAFF 311018
635500000	Methanospirillum hungatei JF-1	Archaea	Euryarchaeota	Methanomicrobia	Methanomicrobiales	Methanospirillaceae	Methanospirillum	hungatei	JF-1
635510000	Frankia sp. CcI3	Bacteria	Actinobacteria	Actinobacteridae	Actinomycetales	Frankiaceae	Frankia	sp.	CcI3
635520000	Novosphingobium aromaticivorans DSM 12444	Bacteria	Proteobacteria	Alphaproteobacteria	Sphingomonadales	Sphingomonadaceae	Novosphingobium	aromaticivorans	DSM 12444
635530000	Rhodopseudomonas palustris HaA2	Bacteria	Proteobacteria	Alphaproteobacteria	Rhizobiales	Bradyrhizobiaceae	Rhodopseudomonas	palustris	HaA2
635540000	Jannaschia sp. CCS1	Bacteria	Proteobacteria	Alphaproteobacteria	Rhodobacterales	Rhodobacteraceae	Jannaschia	sp.	CCS1
635560000	Rhodopseudomonas palustris BisB18	Bacteria	Proteobacteria	Alphaproteobacteria	Rhizobiales	Bradyrhizobiaceae	Rhodopseudomonas	palustris	BisB18
635570000	Rhodopseudomonas palustris BisB5	Bacteria	Proteobacteria	Alphaproteobacteria	Rhizobiales	Bradyrhizobiaceae	Rhodopseudomonas	palustris	BisB5
635590000	Methanococcoides burtonii DSM 6242	Archaea	Euryarchaeota	Methanomicrobia	Methanosarcinales	Methanosarcinaceae	Methanococcoides	burtonii	DSM 6242
635600000	Shewanella denitrificans OS217	Bacteria	Proteobacteria	Gammaproteobacteria	Altermonadales	Shewanellaceae	Shewanella	denitrificans	OS217
635610000	Polaromonas sp. JS666	Bacteria	Proteobacteria	Betaproteobacteria	Burkholderiales	Comamonadaceae	Polaromonas	sp.	JS666
635620000	Chromohalobacter salexigens DSM 3043	Bacteria	Proteobacteria	Gammaproteobacteria	Oceanospirillales	Halomonadaceae	Chromohalobacter	salexigens	DSM 3043
635630000	Nitrobacter hamburgensis X14	Bacteria	Proteobacteria	Alphaproteobacteria	Rhizobiales	Bradyrhizobiaceae	Nitrobacter	hamburgensis	X14
635640000	Saccharophagus degradans 2-40	Bacteria	Proteobacteria	Gammaproteobacteria	Alteromonadales	Alteromonadaceae	Saccharophagus	degradans	2-40
635650000	Burkholderia xenovorans LB400	Bacteria	Proteobacteria	Betaproteobacteria	Burkholderiales	Burkholderiaceae	Burkholderia	xenovorans	LB400
635660000	Psychrobacter cryohalolentis K5	Bacteria	Proteobacteria	Gammaproteobacteria	Pseudomonadales	Moraxellaceae	Psychrobacter	cryohalolentis	K5
635690000	Dehalococcoides sp. BAV1	Bacteria	Chloroflexi	Dehalococcoidetes	unclassified	unclassified	Dehalococcoides	sp.	BAV1
635700000	Geobacter uraniumreducens Rf4	Bacteria	Proteobacteria	Deltaproteobacteria	Desulfuromonadales	Geobacteraceae	Geobacter	uraniumreducens	Rf4
635720000	Desulfotomaculum reducens MI-1	Bacteria	Firmicutes	Clostridia	Clostridiales	Peptococcaceae	Desulfotomaculum	reducens	MI-1
635730000	Halorhodospira halophila SL1	Bacteria	Proteobacteria	Proteobacteria	Chromatiales	Ectothiorhodosiraceae	Halorhodospira	halophila	SL1
635750000	Lactobacillus reuteri JCM 1112	Bacteria	Firmicutes	Bacilli	Lactobacillales	Lactobacillaceae	Lactobacillus	reuteri	JCM 1112
635760000	Xanthobacter autotrophicus Py2	Bacteria	Proteobacteria	Alphaproteobacteria	Rhizobiales	Xanthobacteraceae	Xanthobacter	autotrophicus	Py2
635790000	Staphylococcus aureus subsp. Aureus JH9	Bacteria	Firmicutes	Bacilli	Bacillales	Staphylococcaceae	Staphylococcus	aureus	subsp. aureus JH9
635800000	Flavobacterium johnsoniae UW101	Bacteria	Bacteroidetes	Flavobacteria	Flavobacteriales	Flavobacteriaceae	Flavobacterium	johnsoniae	UW101
635810000	Lactobacillus reuteri 100-23	Bacteria	Firmicutes	Bacilli	Lactobacillales	Lactobacillaceae	Lactobacillaceae	Lactobacillus	reuteri
635820000	Halothermothrix orenii H 168	Bacteria	Firmicutes	Clostridia	Halanaerobiales	Halanaerobiaceae	Halothermothrix	orenii	H 168
635580000	Methylobacillus flagellatus KT	Bacteria	Proteobacteria	Betaproteobacteria	Methylophilales	Methylophilaceae	Methylobacillus	flagellatus	KT
635680000	Bacillus weihenstephanensis KBAB4	Bacteria	Firmicutes	Bacilli	Bacillales	Bacillaceae	Bacillus	weihenstepanensis	KBAB4
635770000	Psychrobacter sp. PRwf-1	Bacteria	Proteobacteria	Gammaproteobacteria	Pseudomonadales	Moraxellaceae	Psychrobacter	sp.	PRwf-1
635550000	Rhodoferax ferrireducens DSM 15236	Bacteria	Proteobacteria	Betaproteobacteria	Burkholderiales	Comamonadaceae	Rhodeferax	ferrireducens	DSM 15236
635740000	Methaosaeta thermophila PT	Archaea	Euryarchaeota	Methanomicrobia	Methanosarcinales	Methanosaetaceae	Methanosaeta	thermophila	PT
635780000	Staphylococcus aureus subsp. Aureus JH1	Bacteria	Firmicutes	Bacilli	Bacillales	Staphylococcaceae	Staphylococcus	aureus	subsp. aureus JH1
633500003	Haloarcula marismortui ATCC 43049	Archaea	Euryarchaeota	Halobacteria	Halobacteriales	Halobacteriaceae	Haloarcula	marismortui	ATCC 43049
635710000	Acidiphilium cryptum JF-5	Bacteria	Proteobacteria	Alphaproteobacteria	Rhodospirillales	Acetobacteraceae	Acidiphilium	cryptum	JF-5
635670000	Acidothermus cellulolyticus 11B	Bacteria	Actinobacteria	Actinobacteridae	Actinomycetales	Acidothermaceae	Acidothermus	cellulolyticus	11B
633500001	Aeropyrum pernix K1	Archaea	Crenarchaeota	Thermoprotei	Desulfurococcales	Desulfurococcaceae	Aeropyrum	pernix	K1
633500002	Archaeoglobus fulgidus DSM (IMG Curated)	Archaea	Euryarchaeota	Archaeoglobi	Archaeoglobales	Archaeoglobaceae	Archaeoglobus	fulgidus
633500004	Halobacterium salinarium NRC-1	Archaea	Euryarchaeota	Halobacteria	Halobacteriales	Halobacteriaceae	Halobacterium	salinarium	NRC-1
633500005	Methanobacterium thermoautotrophicum str. Delta H	Archaea	Euryarchaeota	Methanobacteria	Methanobacteriales	Methanobacteriaceae	Methanobacterium	thermoautotrophicum	Delta H
633500006	Methanococcus jannaschii DSM 2661 (IMG Curated)	Archaea	Euryarchaeota	Methanococci	Methanococcales	Methanocaldococcaceae	Methanococcus	jannaschii	DSM 2661
633500008	Methanopyrus kandleri AV19	Archaea	Euryarchaeota	Methanopyri	Methanopyrales	Methanopyraceae	Methanopyrus	kandleri	AV19
633500009	Methanosarcina acetivorans C2A	Archaea	Euryarchaeota	Methanomicrobia	Methanosarcinales	Methanosarcinaceae	Methanosarcina	acetivorans	C2A
633500010	Methanosarcina mazei Go1	Archaea	Euryarchaeota	Methanomicrobia	Methanosarcinales	Methanosarcinaceae	Methanosarcina	mazei	Goe1
633500011	Nanoarchaeum equitans Kin4-M	Archaea	Nanoarchaeota	Nanoarchaeum	Nanoarchales	Nanoarchaceae	Nanoarchaeum	equitans
633500012	Picrophilus torridus DSM 9790	Archaea	Euryarchaeota	Thermoplasmata	Thermoplasmatales	Picrophilaceae	Picrophilus	torridus	DSM 9790
633500013	Pyrobaculum aerophilum IM2	Archaea	Crenarchaeota	Thermoprotei	Thermoproteales	Thermoproteaceae	Pyrobaculum	aerophilum	IM2
633500014	Pyrococcus abyssi GE5	Archaea	Euryarchaeota	Thermococci	Thermococcales	Thermococcaceae	Pyrococcus	abyssi	GE5
633500015	Pyrococcus furiosus DSM 3638	Archaea	Euryarchaeota	Thermococci	Thermococcales	Thermococcaceae	Pyrococcus	furiosus	DSM 3638
633500016	Pyrococcus horikoshii OT3	Archaea	Euryarchaeota	Thermococci	Thermococcales	Thermococcaceae	Pyrococcus	horikoshii	OT3
633500017	Sulfolobus acidocaldarius DSM 639	Archaea	Crenarchaeota	Thermoprotei	Sulfolobales	Sulfolobaceae	Sulfolobus	acidocaldarius	DSM 639
633500018	Sulfolobus solfataricus P2	Archaea	Crenarchaeota	Thermoprotei	Sulfolobales	Sulfolobaceae	Sulfolobus	solfataricus	P2
633500019	Sulfolobus tokodaii str. 7	Archaea	Crenarchaeota	Thermoprotei	Sulfolobales	Sulfolobaceae	Sulfolobus	tokodaii	7
633500020	Thermococcus kodakaraensis KOD1	Archaea	Euryarchaeota	Thermococci	Thermococcales	Thermococcaceae	Thermococcus	kodakaraensis	KOD1
633500021	Thermoplasma acidophilum DSM 1728	Archaea	Euryarchaeota	Thermoplasmata	Thermoplasmatales	Thermoplasmataceae	Thermoplasma	acidophilum	DSM1728
633500022	Thermoplasma volcanium GSS1	Archaea	Euryarchaeota	Thermoplasmata	Thermoplasmatales	Thermoplasmataceae	Thermoplasma	volcanium	GSS1
636150000	korarchaeote OPF1-KOR	Archaea	Korarchaeota	unclassified	unclassified	unclassified	korarchaeote	OPF1-KOR	OPF1-KOR
636160000	Roseobacter gallaeciensis 2.10	Bacteria	Proteobacteria	Alphaproteobacteria	Rhodobacterales	Rhodobacteraceae	Roseobacter	gallaeciensis 2.10
636207000	Thermoproteus tenax	Archaea	Crenarchaeota	Thermoprotei	Thermoproteales	Thermoproteaceae	Thermoproteus	tenax
636228001	Geobacter metallireducens GS-15	Bacteria	Proteobacteria	Deltaproteobacteria	Desulfuromonadales	Geobacteraceae	Geobacter	metallireducens
636228002	Methanococcus maripaludis S2	Archaea	Euryarchaeota	Methanococci	Methanococcales	unclassified	Methanococcus	maripaludis	S2
