# Supplementary material for: Evolutionary conservation of sequence and secondary structures in CRISPR repeats
Source: Genome Biol. 2007 Apr 18;8(4):R61. doi: 10.1186/gb-2007-8-4-r61 (PMC1896005; doi:10.1186/gb-2007-8-4-r61)
Supplement: Additional data file 1 — Readme.txt contains a description of the files in the archive. Alignments is a directory containing manually curated fasta alignments of clusters 1-12. FigureS1.png contains a figure showing the arrangement of the CAS cassette in the Thermococcus kodakaraensis genome. Chromosomal coordinates are given at the top of the figure. A CRISPR array is shown to the left of the figure as red vertical lines (1 line = 5 repeats). Core CAS genes are shown in black, Apern subtype genes are shown in blue and Tneap subtype genes in red as predicted by TIGRFAM analysis (see Materials and methods). TableS1.xls is an excel-formated table containing CAS genes in the neighborhood of CRISPR arrays, as predicted by TIGRFAM (see Materials and methods). Core and type-specific genes are indicated, each genome is given both with its full name and an IMG accession code. IMG gene OIDs are given for each protein. Organisms.index is a table containing an index of organisms used in the study. Repeats.fasta is a sequence fasta file containing all repeats. Repeats.mcl describes automatic assignment of repeats to clusters with MCL. Each line contains a cluster number followed by space-separated member repeats. Some files may be mac-formatted. [file gb-2007-8-4-r61-S1.gz › som/repeats.fasta]

>1_CR543861_GR_1_2339398_328_6_28_32
TTTCTAAGCTGCCTGTGCGGCAGTTAAG
>1_CR543861_GR_2_2371799_1227_21_28_31
CTTCACTACCGCACAGGTAGCTTAGAAA
>1_CR543861_GR_3_2448115_5428_91_28_32
GTTCGTCATCGCATAGATGATTTAGAAA
>5_BA000019_GR_1_445573_2144_28_37_41
GTTACTTACCATCACTTCCCCGCAAGGGGATGGAAAC
>5_BA000019_GR_2_1727817_255_4_35_38
GTTTCCATCCCCGTGAGGGGTAAAGGAATTAAAAC
>5_BA000019_GR_3_1732269_1053_15_35_37
GTTTTAATTCCTTTACCCCTCACGGGGATGGAAAC
>5_BA000019_GR_4_1836813_911_13_37_35
GTTTCTATTAACACAAATCCCTATCAGGGATTGAAAC
>5_BA000019_GR_5_2178606_562_8_35_40
GTTTCCATCCCCGTGAGGGGTAAGAGATTAAAAAC
>5_BA000019_GR_6_3516821_465_7_35_36
TTCAATCCCTGATAGGGATTTTTGTTAGTTAAAAC
>5_BA000019_GR_7_3517542_543_8_37_35
GTTTCAATCCCTGATAGGGATTTTTGTTAGTTAAAAC
>5_BA000019_GR_8_3840120_618_9_37_35
GTTGCAACACCATATAATCCCTATTAGGGATTGAAAC
>5_BA000019_GR_9_4362328_251_4_38_33
CTTTCAACCCTCCCATTACTGGAAGGAGGGTTGCAACG
>5_BA000019_GR_10_5646455_691_10_36_36
GTTTCCATCCCCTTTCGGGGTGATGTGATCGGAAAG
>5_BA000019_GR_11_5654133_252_4_37_34
GTTAAAACCCTCTAAAATCCCTATCAGGGATTGAAAC
>6_AE000657_GR_1_156460_242_4_31_40
GTTCCTAATGTACCGTGTGGAGTTGAAACC
>6_AE000657_GR_2_244561_231_4_29_38
GTTTCAACTCCACACGGTACATTAGGAAC
>6_AE000657_GR_3_279264_292_5_29_36
GTTTTAACTCCACACGGTACATTAGAAAC
>6_AE000657_GR_4_1226627_165_3_31_36
GTTTCTAATGTACCGTAGAGGAGTTGAAACC
>6_AE000657_GR_5_1379666_229_4_30_36
GTTTCAACTCCACTACGGTACATTAGGAAC
>6_AE000667_GR_6_437_227_4_29_37
CTTTCTATCCCATATATGGGAACTAAAAC
>12_AE016877_GR_1_5209576_360_4_54_48
TGCTGCTGCCTTCGCCTTCGCTTTCGCTTTTTCTTCTTCCGTTACTTCTTCGGT
>14_AP006627_GR_1_3668576_696_11_32_34
ATTTCAATCCACGCACTCACAAAGAGTGCGAC
>14_AP006627_GR_2_3720845_1029_16_33_34
ATTTCAATCCACGCACTCACAAAGAGTGCGAC
>14_AP006627_GR_3_3728825_685_11_20_46 # this crispr is called short, the real sequence has (AT/TA)AGAGTGCGAC in the end
ATTTCAATCCACGCACTCAC
>14_AP006627_GR_4_3739250_1097_17_32_34
ATTTCAATCCACGCACTCATATAGAGTGCGAC
>14_AP006627_GR_5_3741106_498_8_32_34
ATTTCAACCCACGCACTCACGAAGAGTGCGAC
>14_AP006627_GR_6_3751899_232_4_32_34
ATTTCAATCCACGCACTCACAAAGAGTGCGAT
>14_AP006627_GR_7_3820964_349_6_20_45 # this crispr is called short, the real sequence has (AT/TA)AGAGTGCGAC in the end
ATTTCAATCCACGCACTCAC
>15_BA000004_GR_1_339740_1034_16_32_34
GTCGCACTCTACATGAGTGCGTGGATTGAAAT
>15_BA000004_GR_2_345991_832_13_32_34
GTCGCACTCTACACGAGTGCGTGGATTGAAAT
>15_BA000004_GR_3_355361_903_14_32_35
GTCGCACTCTTCATGGGTGCGTGGATTGAAAT
>15_BA000004_GR_4_366106_2353_36_32_34
GTCGCACTCTTCATGGGTGCGTGGATTGAAAT
>15_BA000004_GR_5_378211_703_11_32_35
GTCGCACTCTATATGGGTGCGTGGATTGAAAT
>20_AP006841_GR_1_2924454_542_9_29_35
ATTTCAATTCCATAAGGTACAATTAATAC
>39_AL111168_GR_1_1455190_235_4_37_29
TGTTTTAGTCCCTTTTTAAATTTCTTTATGGTAAAAT
>49_AE006470_GR_1_1052108_2957_45_32_34
GTTTCAATCCACGCGCCCGCGCGGGGCGCGAC
>49_AE006470_GR_2_1877373_1078_18_28_33
GTCTTCCCCACGCCCGTGGGGGTGTTTC
>50_AE016825_GR_1_1293560_1362_21_32_34
GTCGCGCCCAACGCGGGCGCGTGGATTGAAAC
>50_AE016825_GR_2_1452780_1123_19_29_32
GTGTTCCCCACGTACGTGGGGATGAACCG
>50_AE016825_GR_3_1461308_763_13_29_32
GTGTTCCCCACGTGCGTGGGGATGAACCG
>50_AE016825_GR_4_1462103_336_6_29_32
GTGTTCCCCACGCCCGTGGGGATGAACCG
>50_AE016825_GR_5_1900978_1593_27_28_32
TTTCTAAGCTGCCTATCCGGCAGTGAAC
>53_AE015927_GR_1_1217308_2223_34_30_36
GTATTAGTAGCACCATATTGGAATGTAAAT
>53_AE015927_GR_2_1570768_616_10_30_35
ATTTAAATACAACTCTTGTTATTGTTCAAC
>53_AE015927_GR_3_1573299_357_6_30_35
ATTTAAATACAACTCTTGTTATTGTTCAAC
>53_AE015927_GR_4_1577804_163_3_32_34
GAATTTAAATACATCCTATGTTAAGGTTCAAC
>53_AE015927_GR_5_1580089_289_5_30_35
ATTTAAATACAACTCTTGTTATTGTTCAAC
>53_AE015927_GR_6_1592010_418_7_30_34
ATTTAAATACAACTCTTGTTATTGTTCAAC
>54_BX248353_GR_1_39014_419_7_35_29
GAAGTCTATCAGGGTTTTTGAGAACTGAACCCCAG
>54_BX248353_GR_2_2306022_1616_27_28_33
GTCTTCTCCGCACACGCGGAGGTATTTC
>55_BA000035_GR_1_1241444_1539_22_36_35
CCCTCAATGAAAGGCCGTCGAACTAACGACGGCAGG
>60_CR522870_GR_1_198143_958_14_36_35
CTTCAATGTAGTCACCCCTTTCGAGGTGATTGATAC
>61_AE017286_GR_1_175898_1814_28_32_34
GTCGCCCCCCACGCGGGGGCGTGGATTGAAAC
>63_BX950851_GR_1_4124213_1648_28_28_32
TTTCTAAGCTGCCTGTACGGCAGTGAAC
>63_BX950851_GR_2_4135961_569_10_28_32
GTTCACTGCCGTACAGGCAGCTTAGAAA
>64_AE005174_GR_1_3665582_152_3_30_31
CGGTTTATCCCCGCTGGCGCGGGGAACACA
>65_U00096_GR_1_2875906_580_10_29_32
CGGTTTATCCCCGCTGGCGCGGGGAACTC
>65_U00096_GR_2_2902036_394_7_28_33
GGTTTATCCCCGCTGGCGCGGGGAACAC
>66_BA000007_GR_1_3598284_152_3_30_31
CGGTTTATCCCCGCTGGCGCGGGGAACACA
>68_AE009951_GR_1_1836377_1025_16_30_36
ATTTAAATTCTAATATAGAAATACATAAAT
>69_AE017180_GR_1_74807_2747_38_37_36
GTATTCCGGGGCCATGATGCCCCGGCCTCATTGAAGC
>69_AE017180_GR_2_1521911_7717_127_29_32
GTGTTCCCCGCATGCGCGGGGATGAACCG
>69_AE017180_GR_3_1529660_823_14_29_32
GTGTTCCCCGCACATGCGGGGATGAACCG
>82_AE016823_GR_1_1133918_184_3_39_35
TCCGTGCTCAACGCCTAACGGCATCAAAGTTATATTCAG
>83_AE010300_GR_1_3163420_181_3_39_32
TCTGAATATAACTTTGATGCCGTTAGGCGTTGAGCACAC
>83_AE010300_GR_2_3163898_179_3_36_35
CTGAATATAACTTTGATGCCGTTAGGCGTTGAGCAC
>83_AE010300_GR_3_3164643_180_3_37_34
CTGAATATAACTTTGATGCCGTTAGGCGTTGAGCACA
>84_AL592022_GR_1_2769058_630_10_36_30
GTTTTGTTAGCATTCAAAATAACATAGCTCTAAAAC
>85_AL591824_GR_1_544375_289_5_29_36
GTTTTAGTTACTTATTGTGAAATGTAAAT
>87_AE016827_GR_1_952720_891_14_32_34
GTTTCAATTCACGCTCTCGTGTGAGAGCGGAG
>87_AE016827_GR_2_954864_2146_33_32_34
GTTTCAATTCACGCTCTCGTGTGAGAGCGGAG
>87_AE016827_GR_3_1630162_827_12_37_34
GTTTCAATCCCTTTAAGACAGGGCAAGGTCTTTCGAC
>95_AE017282_GR_1_680024_4429_62_37_35
GTTTCAATCCACTCCCGGCTATTTAGCCGGGAGATAC
>95_AE017282_GR_2_971783_453_8_28_33
GGTCTATCCCCGCGTGTGCGGGGGAGCC
>96_BX248333_GR_1_3075735_1214_17_36_37
GTTTCCGTCCCCTCTCGGGGTTTTGGGTCTGACGAC
>96_BX248333_GR_2_3078566_1573_22_36_37
GTTTCCGTCCCCTCTCGGGGTTTTGGGTCTGACGAC
>99_AL123456_GR_1_3119185_1284_18_36_37
GTTTCCGTCCCCTCTCGGGGTTTTGGGTCTGACGAC
>99_AL123456_GR_2_3121938_1639_23_36_37
GTTTCCGTCCCCTCTCGGGGTTTTGGGTCTGACGAC
>100_AE000516_GR_1_3113903_1354_19_35_38
GTTTCCGTCCCCTCTCGGGGTTTTGGGTCTGACGA
>100_AE000516_GR_2_3116727_1055_15_36_37
GTTTCCGTCCCCTCTCGGGGTTTTGGGTCTGACGAC
>101_AE015450_GR_1_911020_4722_72_36_30
GTTTTAGCACTGTACAATACTTGTGTAAGCAATAAC
>104_AE017308_GR_1_39618_4126_63_36_29
GTTTAAGAATACATAAGAATGATACTACACCAAAAC
>110_AL157959_GR_1_608413_1092_17_36_30
GTTGTAGCTCCCTTTCTCATTTCGCAGTGCTACAAT
>112_AL954747_GR_1_139664_600_9_36_34
GTCTCAATCCCTTTGAAATCAGGGCATCGGTGTTTC
>112_AL954747_GR_2_921023_614_9_37_35
GTAGCGCCCGGTCACCAGACCGGGCGAGGATTGAAAC
>113_AP006618_GR_1_4459446_573_10_26_35
CTCATCCCCGCATGCGCGGGGAGCAC
>113_AP006618_GR_2_4460174_822_14_28_33
GGCTCATCCCCGCGTGCGCGGGGAGCAC
>113_AP006618_GR_3_4584019_515_9_29_31
GGGCTCATCCCCGCACGCGCGGGGAGCAC
>113_AP006618_GR_4_5289653_697_12_26_35
GCTCCCCGCGCACGCGGGGATGAGCC
>116_BX908798_GR_1_2400221_199_3_47_29
AATCTCACTGATGCTGGATTAGCGCATTTGACACCCTTAGTCGCTTT
>117_AE004439_GR_1_362647_1948_33_28_32
GTTCACCATCGTGTAGATGGCTTAGAAA
>117_AE004439_GR_2_1322127_366_6_36_30
GTTGTAGTTCCCTCTCTCATTTCGCAGTGCTACAAT
>117_AE004439_GR_3_2080685_2010_34_28_32
GTTAACTGCCGTATAGGCAGCTTAGAAA
>118_CR354532_GR_1_2187868_1587_27_28_32
TTTCTAAGCTGCCTGTGCGGCAGTGAAC
>118_CR377818_GR_2_39476_3813_63_29_32
CGGTTCAGCCCCGTGAGTACGGGGAACAC
>119_BX470251_GR_1_2126977_1466_25_28_31
GTGCACTGCCGTACAGGCAGCTTAGAAA
>119_BX470251_GR_2_2142057_1348_23_28_32
GTTCACTGCCGTACAGGCAGCTTAGAAA
>119_BX470251_GR_3_2392119_151_3_31_29
GTGCACTGCCGTACAGGCAGCTTAGAAAACC
>119_BX470251_GR_4_2395199_388_7_28_32
GTGCACTGCCGTACAGGCAGCTTAGAAA
>119_BX470251_GR_5_2475403_328_6_28_32
GTTCACTGCCGTACAGGCAGCTTAGAAA
>121_AE015924_GR_1_376023_432_7_36_30
GTTGGATCTACCCTCTATTCGAAGGGTACACACAAC
>121_AE015924_GR_2_1243692_498_8_36_30
GTTGTCTCCACCCTTCTAACTAAGGGTATTCCCAAC
>121_AE015924_GR_3_2068360_545_8_37_35
GTCTTAATAGCCTTACGGACTGTGTATGTATAGTGAG
>121_AE015924_GR_4_2102527_1543_24_30_35
GTTTTAATTCCTGTATGGTGCAATTGAAAT
>141_AE014613_GR_1_2912102_273_5_29_32
CGGTTTATCCCCGCTGGCGCGGGGAACAC
>142_AL513382_GR_1_2926184_384_6_29_42
CGGTTTATCCCCGCTGGCGCGGGGAACAC
>143_AE006468_GR_1_3076613_1535_26_28_32
GGTTTATCCCCGCTGGCGCGGGGAACAC
>143_AE006468_GR_2_3094340_1921_32_29_32
CGGTTTATCCCCGCTGGCGCGGGGAACAC
>153_AL732656_GR_1_951908_894_14_36_30
GTTTTAGAGCTGTGCTGTTTCGAATGGTTCCAAAAC
>154_AE009948_GR_1_908164_1620_25_36_30
GTTTTAGAGCTGTGCTGTTTCGAATGGTTCCAAAAC
>155_AE014133_GR_1_1327880_366_6_36_30
GTTTTGGAACCATTCGAAACAACACAGCTCTAAAAC
>158_AE004092_GR_1_860825_366_6_36_30
GTTTTAGAGCTATGCTGTTTTGAATGGTCCCAAAAC
>158_AE004092_GR_2_1283573_165_3_34_32
TATTTCAATCCACTCACCCATGAAGGGTGAGACT
>163_BA000030_GR_1_8981308_1917_32_26_35
CGACCCACCTCCGCTCGCGCGGAGAG
>163_BA000030_GR_2_8983321_273_5_29_32
CGACCCACCTCCGCTCGCGCGGAGAGAAC
>163_BA000030_GR_3_8993350_3631_60_29_32
GTGCTCTCCGCGCGAGCGGAGGTGAACCG
>163_BA000030_GR_4_9002720_334_6_29_32
GTGCTCTCCGCGCGAGCGGAGGTGAACCG
>167_AP006840_GR_1_355482_2002_28_37_35
GTAGCACCCGGCCGCGAGGCCGGGTGAGGATTGAAAC
>167_AP006840_GR_2_721898_1749_29_29_32
GTCGTCCCCACGCGCGTGGGGGTGAACCG
>167_AP006840_GR_3_725421_3457_57_29_32
GTCGTCCCCACGCGCGTGGGGGTGAACCG
>167_AP006840_GR_4_2339383_241_4_18_56 # tandem repeat, not CRISPR
CGCGCAGAACCTGAAGTG
>167_AP006840_GR_5_2541323_243_4_20_54 # tandem repeat, not CRISPR
CGCGCAAAACCTGAACCGCG
>170_AP004311_GR_1_16310_3592_50_37_35
CTTTCCTTCTACTAATCCCGGCGATCGGGACTGAAAC
>170_AP004311_GR_2_68499_4280_57_37_38
GTTCAACACCCTCTTTTCCCCGTCAGGGGACTGAAAC
>170_AP004311_GR_3_90105_2854_39_36_38
GTCTCCACTCGTAGGAGAAATTAATTGATTGGAAAC
>171_AE008691_GR_1_2326770_4372_66_30_36
GTTTTTAGCCTACCTAAAAGGGATTGAAAC
>171_AE008691_GR_2_2537225_1728_26_30_37
GTTTCAATCCCTCTTAGGTAGGCTAAAAAC
>171_AE008691_GR_3_2540585_14512_217_30_37
GTTTCAATCCCTCTTAGGTAGGCTAAAAAC
>174_AE000512_GR_1_412_2629_40_30_36
GTTTCAATACTTCCTTAGAGGTATGGAAAC
>174_AE000512_GR_2_369170_500_8_30_37
GTTTCAATAATTCCTTAGAGGTATGGAAAC
>174_AE000512_GR_3_396568_497_8_30_36
GTTTCAATAATTCCTTAGAGGTATGGAAAC
>174_AE000512_GR_4_409364_1560_24_30_36
GTTTCCATACCTCTAAGGAATTATTGAAAC
>174_AE000512_GR_5_1519912_496_8_30_36
GTTTCAATACTTCCTTAGAGGTATGGAAAC
>174_AE000512_GR_6_1631790_227_4_30_35
GTTTCCATACCTCTAAGGAAGTATTGAAAC
>174_AE000512_GR_7_1779940_762_12_30_36
GTTTCCATACCTCTAAGGAATTATTGAAAC
>175_AE017221_GR_1_541151_187_3_41_36
CATACGTTGCAAGGGATTGAGCCCCGTAAGGGGATTGCGAC
>175_AE017221_GR_2_1136710_409_6_36_38
GTCGCAATCCCCTTACGGGGCTCAATCCCTTGCAAC
>175_AE017222_GR_3_92158_267_4_36_41
GTTGCAAGGGATTGAGCCCCGTAAGGGGATTGCGAC
>175_AE017222_GR_4_131658_555_8_37_37
GTTTCAATCCTCACCGGCCCTTTCGGGCCGGTGCAAC
>175_AE017222_GR_5_138645_555_8_36_38
GTTGCACCGGCCCGAAAGGGCCGGTGAGGATTGAAA
>175_AE017222_GR_6_153106_414_6_36_39
GTTGCAAGGGATTGAACCCCGTAAGGGGATTGCGAC
>175_AE017222_GR_7_191888_471_7_36_36
GTTTCAATCCTCTACGAGGCTAACGAGGTTTGCAAC
>175_AE017222_GR_8_203294_830_12_36_36
GTTGCAAACCTCGTTAGCCTCGTAGAGGATTGAAAC
>175_AE017222_GR_9_212720_651_9_36_40
GTCGCAATCCCCTTACGGGGCTCAATCCCTTGCAAC
>176_AE017226_GR_1_367153_3731_57_36_29
GTTTGAGAGTTGTGTAATTTAAGATGGATCTCAAAC
>184_BA000038_GR_1_1694586_662_10_35_34
GTTTCAGACATGCCCGGTTTAGACGGGATTAAGAC
>187_BX571656_GR_1_1386269_631_10_36_30
GTTATAGCCGCCTACTCAGCCATTCCTCGCTATAAT
>187_BX571656_GR_2_1531926_1570_22_37_36
GCAACACTTTATAGCAAATCCGCTTAGCCTGTGAAAC
>188_AE008923_GR_1_27399_182_4_17_38 # may be tandem repeat, not CRISPR
TGGAAACGGTCAACGGC
>188_AE008923_GR_2_4522475_1220_19_31_35
GTCGCGCCCTCACGGGCGCGTGGATTGAAAC
>192_AE017042_GR_1_1223416_210_4_28_32
TTTCTAAGCTGCCTGTGCGGCAGTGAAC
>192_AE017042_GR_2_2539279_146_3_32_27
ATTTCTAAGCTGCCTGTGCGGCAGTGAACTCG
>193_AE009952_GR_1_1291480_269_5_26_34
GTTCACTGCCGCACAGGCAGCTTAGA
>193_AE009952_GR_2_1902329_151_3_31_29
GTTCACTGCCGCACAGGCAGCTTAGAAAATC
>193_AE009952_GR_3_2875781_150_3_32_28
ATTTTCTAAGCTGCCTGTGCGGCAGTGAACCT
>194_AL590842_GR_1_1773655_148_3_28_32
GTTCACTGCCGCACAGGCAGCTTAGAAA
>194_AL590842_GR_2_2769354_449_8_28_32
TTTCTAAGCTGCCTGTGCGGCAGTGAAC
>194_AL590842_GR_3_2895283_271_5_28_32
GTTCACTGCCGCACAGGCAGCTTAGAAA
>195_BX936398_GR_1_1891010_208_4_28_32
GTTCACTGCCGCACAGGCAGCTTAGAAA
>195_BX936398_GR_2_2964488_931_16_28_32
TTTCTAAGCTGCCTGTGCGGCAGTGAAC
>400000000_avar_Contig232_j_1_1234556_2555_36_37_34
GTTTTAATTAACAAAAATCCCTATCAGGGATTGAAAC
>400000000_avar_Contig232_j_2_1423865_185_3_38_35
AGTTTCAACACCCCTCCCGAAGTGGGGCGGGTTGAAAG
>400000000_avar_Contig232_j_3_2395671_3033_43_37_34
GTTTCAATCCCTGATAGGGATTTTAGAGGGTTTTAAC
>400000000_avar_Contig232_j_4_2727347_184_3_41_30
AAGGTGACAATAGCCCTTCCCGTGTTGAGCGGGTTGAAAGG
>400000000_avar_Contig232_j_5_4334197_181_3_37_35
GTGCTTTAACATTAGATGTCGTTAGGCGTTGAGCAGG
>400000000_avar_Contig232_j_6_5227213_1996_28_37_35
GTTTCTATTAACACAAATCCCTATCAGGGATTGAAAG
>400000000_avar_Contig232_j_7_5764010_2419_34_37_35
ATTGCAATTAACTAAAATCCCTATCAGGGATTGAAAC
>400020000_cagg_Contig1_jgi_1_1339649_4144_63_32_34
GTTTCAATCCACGCGCCCGCGAAGGGCGCGAC
>400020000_cagg_Contig1_jgi_2_2511697_1422_22_30_36
ATTTCAATTCCATATTGGTGCAATTAGAAG
>400040000_ddes_Contig143_j_1_885037_1187_20_28_33
GGTTCATCCCCGCGGGTGCGGGGAACAC
>400090000_npun_Contig1_jgi_1_723990_327_5_36_36
GTTGCAAAACACCTCATCCCTGATAGGGATTCAAAC
>400090000_npun_Contig1_jgi_2_1228880_607_9_37_34
ATTGCAATTTATCAAAATCCCTATTAGGGATTGAAAC
>400090000_npun_Contig1_jgi_3_1601610_181_3_38_33
AGTTTCAATCCCTAATAGGGATTTTGAGAAATTGCAAT
>400090000_npun_Contig1_jgi_4_1601825_4044_56_37_35
GTTTCAATCCCTAATAGGGATTTTGAGAAATTGCAAT
>400090000_npun_Contig1_jgi_5_3338247_2951_41_37_35
GTTTCAATCCCTGATAGGGATTTTGATGAATTGCAAT
>400090000_npun_Contig1_jgi_6_6982737_818_12_37_34
CTTTCAACCCACCCAGTACCTGGAGGGTTGTTGCCAC
>400090000_npun_Contig1_jgi_7_7769881_480_7_37_36
GTTTCAATCCCTAATAGGGATTTTGATGAATTGCAAT
>400090000_npun_Contig1_jgi_8_7770465_839_12_37_35
GTTTCAATCCCTAATAGGGATTTTGATGAATTGCAAT
>400090000_npun_plasmidA_jg_9_152210_531_5_58_64
GATCGCCCGTGAAATCAAAGACCGTCAAGGTGAGGGTAATGCTCTGGGTAATCTGGGA
>400100000_plut_Contig1_jgi_1_1473196_1867_29_32_33
GTCGCGCCCCACGCGGGCGCGTGGATTGAAAC
>400100000_plut_Contig1_jgi_2_1475367_367_6_32_35
GTCGCGCCCCACGCGGGCGCGTGGATTGAAAC
>400120000_psyr_Contig8_jgi_1_1715709_162_4_21_26 # probably not a CRISPR
CTGAGTTCGGAATCCGAACTC
>400230000_avin_Contig36_1_23193_1970_30_32_34
GTTTCAATCCACACGCCCGCATGGGGCGTGAC
>400230000_avin_Contig42_2_3027_1303_20_32_34
GTTTCAATCCACACGCCCGCATGGGGCGTGAC
>400230000_avin_Contig60_3_470524_141_3_18_44 # probably not a CRISPR
CCGGTTCATCCCCGCACC
>400230000_avin_Contig60_4_471846_156_3_35_28
ACGGTTCATCCCCGCACCCGCGGGGAACGCGCTT
>400280000_blon_Scaffold4_1_111004_2668_42_36_28
GCTGGGAATTAGCATTCACCCTTCTTGATAAGCTTG
>400300000_cpha_266_Contig1_1_55_836_13_32_35
GTCGCGCCCCCTGCGGGCGCGTGGATTGAAAC
>400300000_cpha_266_Contig3_2_12695_628_10_32_34
GTTTCAATCCACGCGCCCGCAGGGGGCGCGAC
>400300000_cpha_266_Contig5_3_318_7354_111_32_34
GTTTCAATCCACGCGCCCGCAGGGGGCGCGAC
>400300000_cpha_266_Contig7_4_15608_1173_16_35_40
GTTTCAATCCTCTATGAGTGCAATAAGATATAAAG
>400300000_cpha_266_Contig7_5_20772_1068_15_35_38
GTTTCAATCCTCTATGAGTGCAATAAGATATAAAG
>400300000_cpha_266_Contig7_6_28377_1523_20_37_41
GTTTCAATCCCTCTTAATACGTCAGGTCTTAATCAAC
>400320000_cthe_Contig228_1_20642_6414_96_30_37
GTTTCAATTCCTCATAGGTACGATAAAAAC
>400320000_cthe_Contig236_2_53734_3140_43_37_36
GTTTCAATCCTTGTTTTACTGGAAGTACCTCTTCAAC
>400320000_cthe_Contig240_3_8385_5786_79_37_36
GTTTCAATCCTTGTTTTACTGGAAGTACCACTTCAAC
>400320000_cthe_Contig250_4_94199_3160_48_30_36
GTTTGTATCGTACCTATGAGGAATTGAAAC
>400320000_cthe_Contig254_5_114673_11269_168_29_38
GTTTTTATCGTACCTATGAGGAATTGAAA
>400320000_cthe_Contig31_6_57_635_10_30_37
GTTTTTATCGTACCTATGAGGAATTGAAAC
>400350000_dgeo_Contig111_1_104748_821_12_37_34
GTTTCAATCCTCAGCCGCCCCGAAAGACGGCTGCAAC
>400350000_dgeo_Contig111_2_174272_322_5_38_33
GTTGCAGCCGTCTTTCGGGGCGGCTGAGGATTGAAACC
>400350000_dgeo_Contig111_3_174699_183_3_39_33
GTTGCAGCCGTCTTTCGGGGCGGCTGAGGATTGAAACCA
>400350000_dgeo_Contig89_4_2855_3747_62_29_31
GTGTTCCCCACGGGCGTGGGGATGGTCCG
>400350000_dgeo_Contig92_5_19368_395_6_37_34
GTTGCAGCCGTCTTTCGGGGCGGCTGAGGATTGAAAC
>400350000_dgeo_Contig98_6_22573_1393_20_37_34
GTTGCAGCCGTCTTTCGGGGCGGCTGAGGATTGAAAC
>400370000_dhaf_Contig1060_1_24256_3202_48_33_34
GTCACTCCTCGTATGAGGAGTGTGGATTGAAAT
>400370000_dhaf_Contig1060_2_40069_3871_58_33_34
GTCGAGGCCTCTACGAGGCTCGAGGGTTGAAAT
>400370000_dhaf_Contig1085_3_68403_492_8_30_36
GTTTCAATCCCTTATAGGTAAGCTAACAAC
>400370000_dhaf_Contig1085_4_75929_1088_17_30_36
GTTTCAATCCCTCATAGGTAAGCTAACAAC
>400370000_dhaf_Contig1085_5_82225_3953_60_30_36
GTTTCAATTCCTCATAGGTAAGCTAACAAC
>400400000_exig_Contig202_1_36616_954_15_32_33
ATTTCAATCCACGCACTCACGAGGAGTGCGAC
>400410000_faci_Contig70_1_46_1169_18_30_37
GTGTTTAGTCTATCTATAAGGGTTTGAAAT
>400410000_faci_Contig80_2_541_430_7_30_36
ATTTCAAACCCTTATAGATAGACTAAACAC
>400410000_faci_Contig81_3_88_763_12_30_36
GTTAAAATAATTCCATATAGGAATTGAAAT
>400430000_fran_ean1_Contig_1_10127_2878_44_30_36
GTCGCTGATCATCCCTGGAGGGATCGCAAC
>400430000_fran_ean1_Contig_2_69615_2177_34_30_36
GTTGCGATCCCTCCAGGGATGATCAGCGAC
>400430000_fran_ean1_Contig_3_88508_690_11_30_36
GTTGCGATCCCTCCAGGGATGATCAGCGAC
>400430000_fran_ean1_Contig_4_89300_226_4_31_34
TGTTGCGATCCCTCCAGGGATGATCAGCGAC
>400430000_fran_ean1_Contig_5_89632_619_10_30_35
GTTGCGATCCCTCCAGGGATGATCAGCGAC
>400470000_lbre_Scaffold16_1_2207_273_5_29_32
AGGATCACCCCCACATGTGTGGGGAATAC
>400470000_lbre_Scaffold59_2_1409_211_4_28_33
GGATCACCCCCACACCTGTGGGGAATAC
>400480000_lbul_Scaffold38_1_30_1005_17_28_33
GGATCACCCCCACTTGCGTGGGGAATAC
>400490000_lcas_Scaffold5_1_61262_153_3_40_29
TGTTTTCCCCGCACATGCGGGGGTGATCCCT
>400490000_lcas_Scaffold5_2_61568_944_16_28_33
GTTTTCCCCGCACATGCGGGGGTGATCC
>400530000_mmc1_Contig336_1_39864_1444_22_33_34
GTTTCAATCCACGCCCCCGTGGGAGGGGGCGAC
>400530000_mmc1_Contig336_2_41341_7717_115_33_34
GTTTCAATCCACGCCCCCGTGGGAGGGGGCGAC
>400540000_mmag_Contig3874_1_55300_116_3_17_32 # may be a tandem repeat, not CRISPR
GCCGCCGCCGCCCGCCG
>400670000_pden_Contig46_1_608_429_7_32_34
GTCGCCCCCTTCGCGGGGGCGTGGATCGAAAC
>400690000_ppha_Contig106_1_124008_1969_28_35_36
CATCATATCTTATTGCACGCATAGCGGATTGAAAC
>400690000_ppha_Contig106_2_126185_246_4_35_35
CATCATATCTTATTGCACGCATAGCGGATTGAAAC
>400690000_ppha_Contig97_3_69407_6262_95_32_34
GTCGCGCCCCCTGCGGGCGCGTGGATTGAAAC
>400710000_paes_Contig65_1_215588_560_8_37_37
GTCTCAATCCCCCTTACTCAATCGGGTCTTCCTACAC
>400710000_paes_Contig65_2_217985_324_5_35_37
GTCGCAATCCCCTGTAGCTAATCGGGTCTTCAAAC
>400710000_paes_Contig65_3_229871_391_6_37_33
GTCTCAATCCCCTTTATCCAAGCGGGTCTTCATCTAC
>400750000_rxyl_Contig172_1_54669_2103_32_30_36
GTTTCAATCCCTTATAGGTAGGCTCAAAAC
>400750000_rxyl_Contig177_2_39569_957_15_30_36
GTTTTGAGCCTACCTATAAGGGATTGAAAC
>400760000_sama_Contig84_1_41778_484_5_48_61 # probably not a CRISPR, a tandem repeat
AATGCGACATTAGCTCAGTTGGTAGAGCGATACCTTGCCAAGGTATAG
>400810000_sput_cn32_Contig_1_24553_4831_81_28_32
TTTCTAAGCCGCCTGTGCGGCGGTGAAC
>400840000_ssui_Contig269_1_86246_365_6_36_29
GTTTTACTGTTACTTAAATCTTGAGAGTACAAAAAC
>400850000_sthe_Scaffold12_1_11569_1091_17_36_30
GTTGTACAGTTACTTAAATCTTGAGAGTACAAAAAC
>400850000_sthe_Scaffold36_2_196_186_3_38_36
GATATAAACCTAATTACCTCGAGAGGGGACGGAAACCC
>400850000_sthe_Scaffold44_3_4117_566_9_36_30
GTTTTGGAACCATTCGAAACAACACAGCTCTAAAAC
>400890000_tery_Contig419_1_775208_313_4_34_59
TCTGGGTAAAATAGGTTCGGAAAAAGCAATTGAG
>500000000_asuc_Contig145_1_2330_700_11_32_34
GCAGCCGCCTTCAGGCGGCTGTGTGTTGAAAC
>500000000_asuc_Contig159_2_7363_432_7_36_30
GTTGTAGCTCCCTTTTTCATTTCGCAGTGCTATAAT
>500020000_clim_Contig103_1_56564_8237_124_30_36
GTTTCAATTCCATATTGGTGCAATTATAAG
>500020000_clim_Contig69_2_1249_1050_15_21_52 # incorrectly called repeat, the actual repeat is much longer
TGAGTGCAATTAGATATAAAG
>500020000_clim_Contig69_3_5695_1861_26_35_38
GTTTCAATCCTCAATGAGTGCAATTAGATATAAAG
>500030000_cpha_mn1_Contig2_1_903_494_7_37_39
GTCTCAATCCCCTTTATCCAAGCGGGTCTTCATCTAC
>500030000_cpha_mn1_Contig2_2_10859_483_7_35_39
GTCTCAATCCCCTGTAGCTAATCGGGTCTTCCTAC
>500030000_cpha_mn1_Contig2_3_20341_2773_46_28_33
GAAACACCCCCACGCCTGTGGGGAAGAC
>500030000_cpha_mn1_Contig2_4_20635_359_6_29_37
GTTTCAATTCTCCATGAGTGCGATTAGAT
>500040000_cvib_Contig54_1_80557_234_4_32_35
GTCGCGCCCTTCACGGGCGCGTGGATTGAAAC
>500040000_cvib_Contig54_2_82097_817_13_32_33
GTCGCGCCCTTCACGGGCGCGTGGATTGAAAC
>500050000_neut_Contig65_1_13278_810_12_36_34
GTCTCAATCCCTTTGAAATCAGGGCATGGGTGTTTC
>500050000_neut_Contig65_2_28856_737_11_36_34
GAAACACCCATGCCCTGATTTCAAAGGGATTGAGAC
>500090000_ppro_Contig322_1_3063_258_4_36_38
GTCTCCACTACAAAGCGGCGGAGCACGCATGTCAAC
>500090000_ppro_Contig342_2_168817_2651_44_28_33
GTGTTCCCCGCATGCGCGGGGATGAACC
>500110000_sfum_Contig129_1_19968_4754_66_36_36
GACGGAGACAGAGCCCCGATTTGAGGGGATTGAGAC
>500110000_sfum_Contig166_2_190224_4852_80_29_32
CGGTTCATCCCCACCCGCGTGGGGAACAC
>500110000_sfum_Contig72_3_10330_144_3_23_38 # probably not a CRISPR
CTCCCCGGGCGAAGGGACAATCC
>500120000_swol_Contig124_1_23779_12240_186_30_36
GTTTGTGACCCGCGTATAGGGGATTGAAAC
>500120000_swol_Contig133_2_55572_1681_26_30_36
GCGGAACCGGCACATTTGATGTATTGAAAT
>500120000_swol_Contig133_3_57751_224_4_30_34
GCGGAACCGGCACATTTGATGTATTGAAAT
>500120000_swol_Contig85_4_2247_1129_16_36_36
GTTTCCGTCCCCTTAAAGGGGTCCTTCGTTTTTAAT
>500120000_swol_Contig85_5_5255_252_4_36_36
GTTTCCGTCCCCTTAAAGGGGTCCTTCGTTTTTAAT
>500120000_swol_Contig87_6_12947_4139_62_32_35
GTCGCACCCCATGCGGGTGCGTGGATTGAAAC
>500170000_teth_39e_Contig1_1_112360_3172_48_30_36
GTTTTTAGCCTACCTATAAGGAATTGAAAC
>500170000_teth_39e_Contig1_2_117225_1631_25_30_36
GTTTTTAGCCTACCTATAAGGAATTGAAAC
>500170000_teth_39e_Contig1_3_122215_1435_22_30_36
GTTTTTAGCCTACCTATAAGGAATTGAAAC
>500170000_teth_39e_Contig1_4_125347_3043_46_30_36
GTTTTTAGCCTACCTATAAGGAATTGAAAC
>500170000_teth_39e_Contig1_5_128818_761_12_30_36
GTTTTTAGCCTACCTATAAGGAATTGAAAC
>500170000_teth_39e_Contig3_6_325_1232_19_30_36
GTTTTTAGCCTACCTATAAGGAATTGAAAC
>500170000_teth_39e_Contig9_7_30412_294_5_30_36
GTTTCAATTCCTTATAGGTAGGCTAAAAAC
>500170000_teth_39e_Contig9_8_30743_498_8_30_36
GTTTCAATTCCTTATAGGTAGGCTAAAAAC
>610000001_CR555306_GR_1_1941465_5453_76_37_35
GTTTCAATCCACGCCCCCCGTCACCGAGGGGCGATGC
>610000001_CR555306_GR_2_1948501_1968_28_37_34
GTTTCAATCCACGCCCCCCGTCACCGAGGGGCGATGC
>610000001_CR555306_GR_3_1952604_972_14_37_34
GTTTCAATCCACGCCCCCCGTCACCGAGGGGCGATGC
>610000001_CR555307_GR_4_55_525_9_29_33
GTGTTCCCCGCGCATCGCGGGGGTTGAAG
>610000001_CR555307_GR_5_4003_782_13_35_33
GTGTTCCCCGCGCATCGCGGGGGTTGAAG
>610000002_CP000025_GR_1_1594168_169_3_37_29
TGTTTTAGTCCCTTTTTAAATTTCTTTATGGTAAAAT
>610000004_BA000043_GR_1_354866_629_10_30_36
GTTTTTATCGTACCTATGAGGGATTGAAAC
>610000004_BA000043_GR_2_1983796_297_5_30_36
GTTTCAATCCCTCATAGGTACGATAAAAAC
>610000004_BA000043_GR_3_3279283_433_7_30_37
GTTTCAATCCCTCATAGGTACGATAAAAAC
>610000007_CP000033_GR_1_1541165_1858_31_27_34
GGATCACCTCCACATACGTGGAGAAAA
>610000009_CR628337_GR_1_3243127_3090_52_28_32
GTTCACTGCCGCACAGGCAGCTTAGAAA
>610000009_CR628337_GR_2_3246643_750_13_28_32
GTTCACTGCCGCACAGGCAGCTTAGAAA
>610000010_CR628336_GR_1_190034_961_14_37_34
CCAATAATCCCTCATCTAAAAATCCAACCACTGAAAC
>610000013_CP000026_GR_1_2889571_332_6_29_32
CGGTTTATCCCCGCTGGCGCGGGGAACAC
>610000013_CP000026_GR_2_2906514_151_3_29_32
CGGTTTATCCCCGCTGGCGCGGGGAACAC
>610000016_CP000029_GR_1_2517690_179_3_37_34
GTTCTCGTCCCCTTTTCTTCGGGGTGGGTATCGATCC
>610000017_CP000023_GR_1_629901_2213_34_36_29
GTTTTTGTACTCTCAAGATTTAAGTAACTGTACAAC
>610000017_CP000023_GR_2_863999_253_4_36_36
GATATAAACCTAATTACCTCGAGAGGGGACGGAAAC
>610000018_CP000024_GR_1_625167_2678_41_36_30
GTTTTTGTACTCTCAAGATTTAAGTAACTGTACAAC
>610000020_AP008226_GR_1_872101_1022_14_36_39
GTTGCAAGGGATTGAGCCCCGTAAGGGGATTGCGAC
>610000020_AP008226_GR_2_874397_265_4_36_40
GTTGCAAGGGATTGAGCCCCGTAAGGGGATTGCGAC
>610000022_AE013598_GR_1_888612_3905_60_31_34
GTTTCAATCCACGCGCCCGTGAGGACGCGAC
>610000023_AE008692_GR_1_113844_328_6_28_32
TTTCTAAGCTGCCTATGCGGCAGTGAAC
>610000023_AE008692_GR_2_1242995_452_8_28_32
GTTCACTGCCGCACAGGCAGCTTAGAAA
>610000023_AE008692_GR_3_1590394_330_6_28_32
GTTCACTGCCGCACAGGCAGCTTAGAAA
>620010000_nwin_Contig6_jgi_1_2121506_1155_18_32_34
GTTTCGACCCACGCCCCCGCGAAGGGGGCGAC
>620020000_noce_Contig10_jg_1_3128058_388_7_28_32
GTTCACCGCCGCACAGGCGGTTTAGAAA
>620040000_tfus_Contig93_jg_1_127759_151_3_29_32
GGATCATCCCCGCGTGCGCGGGGAGCACA
>620040000_tfus_Contig93_jg_2_1456445_3996_66_28_33
GTGCTCCCCACGCACGTGGGGATGGTCC
>620040000_tfus_Contig93_jg_3_1529653_1068_18_28_33
GGTCCATCCCCACGTGCGTGGGGAGCAT
>620040000_tfus_Contig93_jg_4_1536218_1249_21_28_33
GGTCCATCCCCACGTGCGTGGGGAGCAT
>620040000_tfus_Contig93_jg_5_1692184_1679_28_28_33
GGTCCATCCCCACGTGCGTGGGGCTCAC
>620040000_tfus_Contig93_jg_6_1827206_1802_30_29_32
CGGTCCATCCCCACGTGCGTGGGGCTCAC
>620040000_tfus_Contig93_jg_7_1838904_639_11_29_32
GAGAGCCCCACGCACGTGGGGATGGACCG
>620040000_tfus_Contig93_jg_8_2108024_271_5_28_32
GGACCATCCCCGCATGCGCGGGGAGCAC
>620040000_tfus_Contig93_jg_9_2295467_578_10_28_33
GGTCCATCCCCACGTGCGTGGGGCTCAC
>620040000_tfus_Contig93_jg_10_2296197_273_5_29_32
CGGTCCATCCCCACGTGCGTGGGGCTCAC
>620040000_tfus_Contig93_jg_11_3447568_823_14_28_33
GGTCCATCCCCACGTGCGTGGGGCTCAC
>620040000_tfus_Contig93_jg_12_3449781_2591_43_28_33
GGTCCATCCCCACGTGCGTGGGGCTCAC
>620070000_amet_Contig206_1_1376_1099_17_32_34
GTCGCTCCCTATATGGGGGCGTGGATTGAAAT
>620070000_amet_Contig385_2_30200_3998_61_30_36
ATTTACATTCTACTCTAGTTCAATTAAAGG
>621000000_erythro_1_1_527649_210_4_19_45 # tandem repeat, not a CRISPR
AAACTCCCAAGCGCAAGCG
>622000003_CH236938_1_3522051_218_4_26_38
GGCGGCAGGCTCGCCCTTGCTTTCAG
>623000001_CR626927_GR_1_2998070_477_8_29_35
ATTTCAATTCCATAAGGTACAATTAATAC
>623000001_CR626927_GR_2_4661170_2038_27_47_29
GTTGTGATTTGCTTTCAAATTAGTATCTTTGAACCATTGGAAACAGC
>623000007_CP000053_GR_1_366905_289_4_37_47
TAATCTTGATAAAGCAATAGAGAAAGGTGATTTAGCT
>623000008_AE017220_GR_1_3031535_270_5_26_35
GTTTATCCCCGCTGGCGCGGGGAACA
>623000008_AE017220_GR_2_3049304_395_7_29_32
CGGTTTATCCCCGCTGGCGCGGGGAACAC
>623520000_mbar_Contig303_2_1_356467_3343_51_30_36
GTTAAAATCAGGCCTTAGAGGGATTGAAAC
>623520000_mbar_Contig303_2_2_366535_239_4_23_49 # problematic repeat, probably an incorrect call
TCCACTAAAATAAGGATTGAAAC
>623520000_mbar_Contig303_2_3_1660242_1268_18_37_35
ATTCGTGAGCAAGATCCACTAAAACAAGGATTGAAAC
>623520000_mbar_Contig303_2_4_4007450_1563_22_36_36
GCTTCAATTCTGCCACAACCTTTCGGTTATGGAAAC
>623530000_nmul_Contig10_29_1_161_151_3_24_39
CAAAGTCCGAGGTTTGGCTCCCAA
>623550000_Ptun_Contig774_1_33281_5489_92_28_32
TTTCTGAGCTGCCTGTGCGGCAGTGAAC
>623560000_Vang_Contig969_1_223181_148_3_29_31
TGTGAACCGCCGTATAGGCAGCTGAGAAA
>624010000_NZ_AABQ07000002_1_2015966_1289_22_28_32
GTTCACTGCCGTGTAGGCAGCTAAGAAA
>624010000_NZ_AABQ07000002_2_2025904_748_13_28_32
TTTCTTAGCTGCCTATACGGCAGTGAAC
>624060000_NZ_AADQ01000001_1_61121_1973_31_29_35
ATTTACATTTCATAATAAGTAGTTAAAAC
>624060000_NZ_AADQ01000001_2_78289_283_5_29_34
ATTTACATTTCAAAATAAGTAACTAAAAC
>624060000_NZ_AADQ01000049_3_8224_1224_19_36_30
GTTTTGGTAGCATTCAAAATAACATAGCTCTAAAAC
>624280000_NZ_AACK01000014_1_15442_1950_33_28_32
CTTCACTGCCGTATAGGCAGCTTAGAAA
>624320000_NZ_AABF02000014_1_26809_170_3_38_28
GTTTGAGAGTAATGTTATTTTAAATAGATTCAAAACAC
>625100003_CR931997_GR_1_773367_3688_61_28_33
GGCTCATCCCCGCTGGCGCGGGGAGCAC
>625100008_AE017245_GR_1_690229_760_12_36_29
GTTTTGGGGTTGTACAATTATTTTGTTAAGTAAAAC
>625100012_CP000017_GR_1_779408_168_3_36_30
GTTTTAGAGCTATGCTGTTTTGAATGGTCCCAAAAC
>625100012_CP000017_GR_2_1239731_294_5_31_34
TTTCAATCCACTCACCCATGAAGGGTGAGAC
>625100013_CP000056_GR_1_777299_234_4_36_30
GTTTTAGAGCTATGCTGTTTTGAATGGTCCCAAAAC
>625600000_bcep_18194_Conti_1_3151_117_3_18_31 # probably not a CRISPR
AGGTGAGATTTTTCGGGA
>625620000_pcar_06jun05_v2_1_1130908_4056_67_29_32
GAGTTCCCCGCAGATGCGGGGATGAACCG
>625640000_bcer_98_Contig12_1_10834_289_5_29_36
CTTTATATCCCACTACGTTCAGATAAAAC
>625640000_bcer_98_Contig12_2_20471_488_8_29_36
CTTTATATCCCACTACGTTCAGATAAAAC
>625650000_csac_Contig115_1_158_1337_21_29_36
GTTTACATCCCTCATAGTTCAGATAAGAC
>625650000_csac_Contig132_2_8862_3847_59_29_36
GTCTTATCTGAACTATGAGGGATGTAAAC
>625650000_csac_Contig164_3_1738_6646_102_29_36
GTCTTATCTGAACTATGAGGGATGTAAAC
>625650000_csac_Contig176_4_14003_1607_25_29_36
GTTTACATCCCTCATAGTTCAGATAAGAC
>625650000_csac_Contig183_5_39008_2540_39_29_37
GTCTTATCTGAACTATGAGGGATGTAAAC
>625650000_csac_Contig183_6_43641_1412_22_29_36
GTCTTATCTGAACTATGAGGGATGTAAAC
>625650000_csac_Contig72_7_1141_160_3_32_33
CTGTTTCAATCCCCAAAGGGGAGGCTACAAAC
>625650000_csac_Contig86_8_1640_162_3_33_31
GCGTTTCAATCCCCAAAGGGTAGGCTACAAACC
>625670000_maqu_Contig123_1_117924_184_4_18_37 # probably not a CRISPR
AGTTTTCTATAGAAAACT
>625690000_sput_w3181_Conti_1_33078_988_17_28_32
GTTCACTGCCGCACAGGCAGCTTAGAAA
>625690000_sput_w3181_Conti_2_2062_1468_25_28_32
GTTCACCGCCACACAGGCGGCTTAGAAA
>625740000_mlg_mlhe1_Contig_1_188347_5581_92_28_33
GGCTCCCCCGCGCCTGCGGGGATAGACC
>625780000_caur_Contig104_1_46737_5826_79_37_37
CAGCAGAGCATTGCCCCGCAATGAAGGGGTTTGAAAC
>625780000_caur_Contig107_2_387665_4179_54_37_41
CTTCAAAAAACCAAAATCCCCGCGAGGGGATTGAAAA
>625780000_caur_Contig85_3_62686_6361_87_37_36
GTTTCAGTGCTCTACCGTGAGCCGAAATTGTTGAAAG
>625780000_caur_Contig91_4_82026_17166_220_37_42
TTTCAATCCCCTCGCGGGGATTTTGGTTTTTTGAAG
>625780000_caur_Contig99_5_144961_9836_134_37_36
CTTTCAACAATTTCGGCTCACGGTAGAGCACTGAAAC
>625790000_dace_Contig267_1_9028_6554_108_29_32
CGGTTCATCCCCGCATCTGCGGGGAACAT
>630200002_CP000141_GR_1_1926261_3875_59_26_40 # incorrect call of repeat, the actual repeat is longer.
CAATCCCAGAATGGTTCGATTAAAAC
>630200002_CP000141_GR_2_1944006_829_13_30_36
GTTTCAATCCCAGATTGGTTCGATTAAAAC
>630200002_CP000141_GR_3_1945006_4567_69_30_36
GTTTCAATCCCAGATTGGTTCGATTAAAAC
>630200004_AJ965256_GR_1_1201786_1130_19_29_32
CGGTTCACCCCCACATGCGTGGGGAATAC
>630200006_CR936257_GR_1_165989_228_4_30_36
GTTTCAGACGAACCCTTGTGGGGTTGAAGC
>630200006_CR936257_GR_2_1578925_616_9_37_35
GTCGAGACGGACTGAAAACCCAGAACGGGATTGAAAC
>630200006_CR936258_GR_3_97469_247_4_20_55 # the boundaries of the repeat are unclear
CACCCCTCTATCGATGTGTA
>630200006_CR936259_GR_4_27_544_8_37_35
GTCGAGACGGACTGAAAACCCAGAACGGGATTGAAAC
>630200012_CP000114_GR_1_986377_960_15_36_30
GTTTTAGAGCTGTGCTGTTTCGAATGGTTCCAAAAC
>632000000_mothe_13jul05_1_505882_1692_24_37_34
GTTTCAACCCTCGCCCGGCATGGAAGCCGGGCGCGAC
>632000000_mothe_13jul05_2_1772658_3020_47_29_36
GTTCAAATTCCTCTATGGTCGATGGTCAC
>632010000_rrub_Contig98_26_1_198739_1128_19_29_32
CGGTTCATCCCCGCGCATGCGGGGAACAG
>632010000_rrub_Contig98_26_2_213598_576_8_37_40
GTTTCAATGAGGCCGAGGCATTACTGCCTCGGGAGAC
>632010000_rrub_Contig98_26_3_420333_1187_20_28_33
GGTTCCCCCGCACTCGTGGGGATAGACC
>632010000_rrub_Contig98_26_4_421614_212_4_29_32
GGTTCCCCCGCACTCGTGGGGATAGACCC
>632010000_rrub_Contig98_26_5_421858_763_13_29_32
GGTTCCCCCACACCCGTGGGGATAGACCC
>632010000_rrub_Contig98_26_6_530056_432_7_36_30
ACTCTACCATGGCGGTGTGGGACGGGGCCATGGAAC
>632010000_rrub_Contig98_26_7_989382_2466_38_32_33
GTCGCCCCCTTCACGGGGGCGTGGATCGAAAC
>632010000_rrub_Contig98_26_8_1363865_575_8_37_39
GTTTCAGTCCCCTCGATGGCGGGGCATAGGGTGCGAG
>632010000_rrub_Contig98_26_9_1580591_1371_23_29_32
CGGTTCATCCCCGCGTGTGCGGGGAACAG
>632010000_rrub_Contig98_26_10_1694117_292_5_31_34
GTTTCAATCCACGCCCCCGTGAGGGAGCGAC
>632010000_rrub_Contig98_26_11_1694442_1526_24_31_34
GTTTCAATCCACGCCCCCGTGAGGGAGCGAC
>632010000_rrub_Contig98_26_12_2668113_1545_21_37_38
CTCGCAGCCTATGCCCCGCCACCGAGGGGACTGAAAC
>632010000_rrub_Contig98_26_13_2715965_336_5_37_37
GTCTCCCGAGGCAGTAATGCCTCGGCCTCATTGAAAC
>632010000_rrub_Contig98_26_14_3524497_723_10_37_39
CTCGCAGCCCTTGCCCCGCTATCGAGGGGACTGAAAC
>632070000_tpen_Contig11_1_624233_750_12_25_40
GAAGCAACTGTGAAAGCATTGAAAG
>632070000_tpen_Contig11_2_632155_846_14_24_39
CTCTTAGTCTTGCTGATTTTGAAC
>632070000_tpen_Contig7_3_32_480_8_25_40
CTTTCAATGCTTTCACAGTTGCTTC
>632070000_tpen_Contig7_4_2771_644_10_25_43
GAAGCAACTGTGAAAGCATTGAAAG
>632070000_tpen_Contig7_5_4246_1169_20_24_36
CTCTTAGTCTTGCTGATTTTGAAC
>632070000_tpen_Contig7_6_6788_2106_33_25_40
CTTTCAACTCATTCGTTGTTGATAC
>632070000_tpen_Contig7_7_10710_446_8_24_36
CTCTTAGTCTTGCTGATTTTGAAC
>632070000_tpen_Contig7_8_19903_552_10_24_34
GTTCAAAATCAGCAAGACTAAGAG
>632070000_tpen_Contig7_9_20551_928_16_24_36
GTTCAAAATCAGCAAGACTAAGAG
>632070000_tpen_Contig7_10_22010_280_5_24_40
CTCTTAGTCTTGCTGATTTTGAAC
>632070000_tpen_Contig7_12_32420_508_9_24_36
CTCTTAGTCTTGCTGATTTTGAAC
>632070000_tpen_Contig7_13_65737_369_6_24_45
GAAGCAACTGTGAAAGCATTGAAA
>632070000_tpen_Contig7_14_74542_502_8_25_43
CTTTCAATGCTTTCACAGTTGCTTC
>632090000_SYN_1_1_601771_5742_78_35_39
GACAGAATTGACCTGATTTACGAAGGGATTGCGAC
>632090000_SYN_1_2_2747451_5533_84_32_34
GTTTCAATCCACGCCCCCGCATGGGGGGCGAC
>633500001_BA000002_1_717248_1750_27_24_42
GAATCTTCGAGATAGAATTGCAAG
>633500001_BA000002_2_786657_2699_42_25_40
GCATATCCCTAAAGGGAATAGAAAG
>633500001_BA000002_3_1277298_1188_19_24_40
CTTGCAATTCTATCTCGAAGATTC
>633500002_AE000782_1_148_4066_60_30_38
GTTGAAATCAGACCAAAATGGGATTGAAAG
>633500002_AE000782_2_398369_3222_48_30_37
CTTTCAATCCCATTTTGGTCTGATTTCAAC
>633500002_AE000782_3_1690930_3175_43_37_38
GTAAGAAAGGGAGGCTCCTGAAAATGGAGATTGAAAG
>633500003_AY596292_1_20071_3124_48_30_35
GCTTCAACCCCACAAGGGTCCGTCTGAAAC
>633500003_AY596293_2_1032_231_4_34_33
GTTACAGACGGACCCTCGTGGGGTTGAAGCTC
>633500003_AY596293_3_35013_761_12_30_36
GTTTCAGACGGACCCTTGGGCGGTTGAAGT
>633500003_AY596293_4_35945_620_10_29_36
GTTTCAGACGGACCCTTGGGCGGTTGAAG
>633500003_AY596293_5_46654_3393_52_30_35
GTTACAGACGGACCCTCGTGGGGTTGAAGC
>633500003_AY596297_6_1128141_247_5_19_38 # 3 repeats out of 5 are inexact, probably not a CRISPR, if it is, it's the shortest CRISPR in the world
ACACCACCCTGCAAGTGTT
>633500005_AE000666_1_983373_8212_124_30_36
ATTTCAATCCCATTTTGGTCTGATTTTAAC
>633500005_AE000666_2_1277708_123_3_23_27 # problematic call, may not be CRISPR
TACACTTGAAATGAATGTCTCCC
>633500005_AE000666_3_1472442_3072_47_30_36
GTTAAAATCAGACCAAAATGGGATTGAAAT
>633500006_NC_000909_1_378_1408_21_29_39
ATTAAAATCAGACCGTTTCGGAATGGAAA
>633500006_NC_000909_2_92365_167_3_31_37
ATTTCCATCCTCCAAGAGGTCTTATTTTAAT
>633500006_NC_000909_3_132922_1003_15_29_40
ATTAAAATCAGACCGTTTCGGAATGGAAA
>633500006_NC_000909_4_351695_774_12_30_37
ATTTCCATTCCCCGAGGGATCTGATTTTAC
>633500006_NC_000909_5_428572_1001_15_30_39
GTTAAAATCAGACCGATTCGGAATGGAAAC
>633500006_NC_000909_6_501491_429_7_30_36
GTTAAAATCAGACCTCTTGGAGGATGGAAA
>633500006_NC_000909_7_507264_649_10_29_39
GTTAAAATCAGACCGTTTCGGAATGGAAA
>633500006_NC_000909_8_858179_166_3_30_38
TTTCCATCCTCCAAGAGGTCTGATTTTAAC
>633500006_NC_000909_9_1034820_800_12_30_40
GTTAAAATCAGACCTCTTGGAGGATGGAAA
>633500006_NC_000909_10_1049449_660_10_29_41
ATTAAAATAAGACCGTTTCGGAATGGAAA
>633500006_NC_000909_11_1219844_322_5_31_41
GTTTCCATCCTCCAAGAGGTCTGATTTTAAC
>633500006_NC_000909_12_1267046_668_10_30_40
GTTAAAATCAGACCTCTTGGAGGATGGAAA
>633500006_NC_000909_13_1456867_469_7_30_43
TTTCCATCCTCCAAGAGGTCTGATTTTAAC
>633500006_NC_000909_14_1570374_380_6_30_40
GTTAAAATCAGACCTCTTGGAGGATGGAAA
>633500006_NC_000909_15_1575519_793_12_30_39
ATTAAAATAAGACCGTTTCGGAATGGAAAT
>633500008_AE009439_1_1111465_1057_12_36_56
GTTTCATTACCCGTATTATTACGGGTTAATTGCGAG
>633500008_AE009439_2_1297217_401_5_36_55
GTTTCATTACCCGTGTTATTACGGGTTAATTGCGAG
>633500008_AE009439_3_1306914_695_8_35_59
CTCGCAATTAACCCGTAATAATATGGGTAATGAAA
>633500008_AE009439_4_1362696_759_9_36_54
GTTTCATTACCCATATTATTGCGGGTTAATTGCGAG
>633500009_AE010299_1_2369218_474_7_37_35
ATTCGAGAGCAAGATCCACTAAAACAAGGATTGAAAC
>633500009_AE010299_2_2378684_402_6_37_36
ATTCGCGAGCAAGATCCACTAAAACAAGGATTGAAAC
>633500009_AE010299_3_2379328_1430_20_37_36
ATTCGCGAGCAAGATCCACTAAAACAAGGATTGAAAC
>633500009_AE010299_4_2380793_332_5_37_36
ATTCGCGAGCAAGATCCACTAAAACAAGGATTGAAAC
>633500009_AE010299_5_4523522_2030_31_30_36
GTTTCAATCCCTCTAAGGTCTGATTTTAAC
>633500010_AE008384_1_679199_3331_46_37_36
GTTTCAATCCTTGTTTTAATGGATCTTGCTCGCGAAT
>633500010_AE008384_2_4089312_5876_81_37_36
GTTTCAATCCTTGTTTTAGTGGATCTTGCTCACGAAT
>633500011_AE017199_1_13731_867_13_28_41
CTTTCAATATTTCTAATATATTAGAAAC
>633500011_AE017199_2_488648_1902_28_28_41
CTTTCAATATTTCTAATATATTAGAAAC
>633500012_NC_005877_1_14_296_5_31_35
ACTTTCAATCCTATTTAGGTTATTATTTAAC
>633500012_NC_005877_2_51349_989_15_28_40
CTTCCATACTATCTAGTAATTCTTAAAC
>633500012_NC_005877_3_61415_1143_17_28_41
CTTCCATACTATCTAGTAATTCTTAAAC
>633500012_NC_005877_4_1540318_5489_82_30_37
CTTTCAATCCTATTTAGGTTATTATTTAAC
>633500013_AE009441_1_39813_964_15_25_42
GTTTCAACTATCTTTTGATTTCTGG
>633500013_AE009441_2_45503_1185_18_25_43
CCAGAAATCAAAAGATAGTTGAAAC
>633500013_AE009441_3_95531_5475_81_24_44
GAATCTCAAAAAGAGGATTGAAAG
>633500013_AE009441_4_591745_476_8_25_39
GTTTCAATTCTTTTGTAGATTCTTC
>633500013_AE009441_5_1898796_859_13_25_44
GTTTCAACTATCTTTTGATTTCTGG
>633500014_NC_000868_1_147896_1446_22_31_37
CTTTCAATTCTATTTTAGTCTTATTGGAAC
>633500014_NC_000868_2_482364_378_6_29_40
CTTTCCACACTACTAAGTTCTACGGAAAC
>633500014_NC_000868_3_1759973_1793_27_30_37
GTTCCAATAAGACTAAAATAGAATTGAAAG
>633500015_AE009950_1_27091_3460_51_31_38
GTTCCAATAAGACTAAAATAGAATTGAAAG
>633500015_AE009950_2_260714_1332_20_30_38
GTTCCAATAAGACTACAAAAGAATTGAAAG
>633500015_AE009950_3_312405_1527_23_30_38
GTTCCAATAAGACTACAAAAGAATTGAAAG
>633500015_AE009950_4_623119_2058_31_30_37
CTTTCAATTCTATTTTGGTCTTATTGTAAC
>633500015_AE009950_5_1064076_1468_22_30_38
CTTTCAATTCTTTTGTAGTCTTATTGGAAC
>633500015_AE009950_6_1091157_701_11_29_38
CTTCAATTCTTTTGTAGTCTTATTGGAAC
>633500016_BA000001_1_32349_1110_17_29_38
CTTTCCACACTATTTAGTTCTACGGAAAC
>633500016_BA000001_2_149795_1689_25_29_40
GTTTCCGTAGAACTTAGTAGTGTGGAAAG
>633500016_BA000001_3_637115_1113_17_30_37
GTTCCAATAAGACTATAAGAGAATTGAAAG
>633500016_BA000001_4_933141_381_6_28_42
TTTCCACACTATTTAGTTCTACGGAAAC
>633500016_BA000001_5_934272_3416_51_29_38
CTTTCCACACTATTTAGTTCTACGGAAAC
>633500016_BA000001_6_993737_425_7_29_37
GTTCCAATAAGACTAAAATAGAATTGAAA
>633500016_BA000001_7_1117249_1099_17_30_36
CTTTCAATTCTATTTTAGTCTTATTGGAAC
>633500017_CP000077_1_1650669_7926_133_24_35
GTTTTAGTTTCTTGTCGTTATTAC
>633500017_CP000077_2_1670962_4625_78_24_35
GTAATAACGACAAGAAACTAAAAC
>633500017_CP000077_3_1786370_215_4_26_37
ACTTTCAATCCCTTATGGGATTCTTC
>633500017_CP000077_4_1825971_658_11_25_38
CTTTCAATCCCTTTTGGGATTCATC
>633500018_AE006641_1_1234312_6494_103_25_38
GATTAATCCCAAAAGGAATTGAAAG
>633500018_AE006641_2_1255329_5970_95_25_38
CTTTCAATTCCTTTTGGGATTAATC
>633500018_AE006641_3_1297999_1996_32_24_39
CTTTCAATTCTATAAGAGATTATC
>633500018_AE006641_4_1306480_6004_96_24_38
GATAATCTCTTATAGAATTGAAAG
>633500018_AE006641_5_1744852_412_7_25_39
AGATAATCTACTATAGAATTGAAAG
>633500018_AE006641_6_1810618_1386_22_24_40
CTTTCAATTCTATAGTAGATTAGC
>633500018_AE006641_7_1812174_4230_66_24_40
CTTTCAATTCTATAGTAGATTAGC
>633500019_BA000023_1_25997_4613_73_25_38
CTTTCAATTCCTTTTGGGATTCATC
>633500019_BA000023_2_32702_7134_112_25_39
GATGAATCCCAAAAGGAATTGAAAG
>633500019_BA000023_3_2664097_3080_48_24_41
CTTTCAATTCCATTAAGGATTATC
>633500019_BA000023_4_2671319_6724_104_24_41
CTTTCAATTCCATTATGGATTAGC
>633500019_BA000023_5_2685053_476_8_24_40
CTTTCAATTCCATTAAGGATTATC
>633500019_BA000023_6_2685764_3260_51_24_40
CTTTCAATTCCATTAAGGATTATC
>633500019_BA000023_8_2689324_3546_55_24_41
CTTTCAATTCCATTAAGGATTATC
>633500020_NC_006624_1_373772_1039_16_29_38
TTTCAATTCTCCTAGAGTCTTATTGCAAC
>633500020_NC_006624_2_469786_1519_23_29_38
TTTCAATTCTCTTAGAGTCTTATTGCAAC
>633500020_NC_006624_3_834233_2423_36_29_39
GTTGCAATAAGACTCTAAGAGAATTGAAA
>633500021_AL139299_1_846049_2995_46_29_36
GTAAAATAGAACCTTAATAGGATTGAAAG
>633500022_BA000011_1_109189_1251_19_28_40
CTTCCATACTAACTAGTACATCTTAAAC
>633500022_BA000011_2_121537_1080_16_28_42
CTTCCATACTAACTAGTACATCTTAAAC
>635000006_NC_007907_1_3135015_1675_26_30_35
GTTTCAATCCCTTATAGGTAAGCTAACAAC
>635000006_NC_007907_2_3142467_1221_19_30_36
GTTTCAATCCCTCATAGGTAAGCTAACAAC
>635000006_NC_007907_3_3145380_760_12_30_36
GTTTCAATCCCTCATAGGTAAGCTAACAAC
>635000006_NC_007907_4_3151349_2353_36_30_36
GTTTCAATTCCTCATAGGTAAGCTAACAAC
>635000006_NC_007907_5_3153738_694_11_30_36
GTTTCAATCCCTCATAGGTAAGCTAACAAC
>635000006_NC_007907_6_3179216_2948_45_30_36
GTTTCAATTCCTTATAGGTAAGCTAACAAC
>635000008_NC_007946_1_886538_448_8_28_32
GTTCACTGCCGTACAGGCAGCTTAGAAA
>635000008_NC_007946_2_896106_329_6_28_32
GTTCACTGCCGTACAGGCAGCTTAGAAA
>635000009_NC_007645_1_2905515_2149_33_32_34
GTCGCCTCCCACGCGGAGGCGTGGATTGAAAC
>635000010_NC_007929_1_120840_1752_27_36_30
GTTTCAGAAGTATGTTAAATCAATAAGGTTAAGACC
>635000012_NC_007681_1_490169_3993_61_29_37
GTTTAAAATAGACTTAATAGTATGAAAAC
>635000012_NC_007681_2_1091284_3753_57_30_36
AATAGAATAAGATCATAATGAAATTGAAAT
>635000012_NC_007681_3_1517319_244_4_21_54 # probably not a CRISPR
AATGGAGGAGCAATATATAAT
>635000022_AP008229_GR_1_857969_3181_49_31_34
GTTTCAATCCACGCGCCCGTGAGGACGCGAC
>635500000_mhun_29sep05_v3_1_841173_2150_31_36_34
GTTGCCATACCCTTCTATTTTCGGGTCACTTGCAAC
>635500000_mhun_29sep05_v3_2_844463_526_8_36_34
GTTGCCATACCCTTCTATTTTCGGGTCACTTGCAAC
>635500000_mhun_29sep05_v3_3_852896_2567_37_36_34
GTTGCCATACCCTTCTATTTTCGGGTCACTTGCAAC
>635500000_mhun_29sep05_v3_4_1568546_4850_80_29_32
CGGTTCATCCCCATACACACGGGGAACTC
>635500000_mhun_29sep05_v3_5_2088864_3090_43_37_35
GTTTCAATCCCTATCGGGTTTTCTTTTCCATTGTGAC
>635500000_mhun_29sep05_v3_6_2093152_4763_66_37_35
GTTTCAATCCCTATCGGGTTTTCTTTTCCATTGTGAC
>635510000_fran_cci3_21sep0_1_32161_2345_39_28_32
GTCGTCCCCGCACGCGCGGGGATCTTCC
>635510000_fran_cci3_21sep0_2_3904845_1052_15_37_35
GTTGTGATCCTCGCCGAGGGCGATCCCTCGGCGCTGC
>635510000_fran_cci3_21sep0_3_3971225_1490_21_37_35
GCAGCGCCGGGCGTCCGCGCCCGGCGAGGTTCCCAAC
>635550000_rfer_Contig47_07_1_109571_1516_25_29_33
CTTCAATCCCCGCGCAACGCGGGGCGCAC
>635550000_rfer_Contig48_07_2_4365457_5556_78_37_34
GGATCGCCCGGCATTCATGTCGGGCGCGGATTGAAAC
>635560000_rpal_bb18_09jan0_1_4995446_1290_20_36_30
GCCGTGGCTTCCCTACCGATTTCCCCGTGGTAGGCT
>635570000_rpal_bb5_01feb06_1_1176869_3072_47_36_30
AGCCTACCACGGGGAAATCGGTAGGGAAGCCACGGC
>635580000_mfla_08nov05_v2_1_175783_153_3_31_30
GTGTTCCCCGCACATGCGGGGATGAACCGGC
>635580000_mfla_08nov05_v2_2_632592_6163_93_32_34
GTCGCACCCTGCGCGGGTGCGTGAATTGAAAC
>635590000_mbur_09jan06_v2_1_610799_3933_65_29_32
GAGTTCCCCATGCATGTGGGGATAAACCG
>635590000_mbur_09jan06_v2_2_1212627_1365_21_30_36
GTTAAAATCAGACCTTAGAGGGATTGAAAC
>635620000_csal_08nov05_v2_1_252373_639_11_29_32
CCGTTCCCCGCAGGCGCGGGGATCAACCG
>635620000_csal_08nov05_v2_2_253410_212_4_29_32
CCGTTCCCCGCAGGCGCGGGGATCAACCG
>635620000_csal_08nov05_v2_3_264668_1494_25_29_32
CCGTTCCCCGCAGGCGCGGGGATCAACCG
>635620000_csal_08nov05_v2_4_266377_152_3_31_30
TCCGTTCCCCGCAGGCGCGGGGATCAACCGT
>635620000_csal_08nov05_v2_5_1727227_258_3_56_45
CGTTCCCCGATAGCTCAGTTGGTAGAGCAAATGACTGTTAATCATTGGGTCGCAGG
>635670000_acel_Contig11_1_295429_1444_23_36_28
GCTGGGGAGCCTGTCTCAATCCCCCGGCTAAAATGG
>635700000_gura_Contig272_1_124846_1797_30_28_33
CTGTTCCCCGCACGAGCGGGGATGAACC
>635700000_gura_Contig273_2_81595_181_3_38_33
AGAAGCGCCCGCCTTCAATGGCGGGTGAGGATTGAAAC
>635710000_acry_Contig165_1_311949_2164_36_29_32
GTGTTCCCCGCAGGCGCGGGGATGAACCG
>635710000_acry_Contig165_2_401182_152_3_30_31
CCGTTCCCCGCGCACGCGGGGATGAACCGC
>635720000_dred_Contig103_1_5915_1181_16_37_39
GTCAAAACACAAAATAATTCCCTTTGGGAATTGAAAC
>635720000_dred_Contig112_2_57629_263_4_36_41
TTCAATTCCCAAAGGGAATTATTTTGTGTTTTGACA
>635720000_dred_Contig130_3_79321_1365_21_30_36
GTTATCAGCCTACCTATAAGGAATTGAAAC
>635720000_dred_Contig133_4_846_3487_53_32_34
GTTTCAATCCACGCCCCTGCGTGAGGGGCGAC
>635730000_hhal_Contig22_1_45121_677_10_36_35
GTCTTAATCCCTTTTCCAACAGGGCTAGGTTCGGAC
>635730000_hhal_Contig22_2_64132_177_3_36_34
GTCTTAATCCCTTTTCCAACAGGGCTAGGTTCGGAC
>635730000_hhal_Contig23_3_99698_733_9_28_60
CGATACCCCCCTTGTATGAGCCGGGTGG
>635740000_mthe_6194_Contig_1_62065_6269_86_37_36
GTCGAAGAGCGAGTTCCAGGAAAACAAGGATTGAAAC
>635740000_mthe_6194_Contig_2_68429_780_11_37_37
GTCGAAGAGCGAGTTCCAGGAAAACAAGGATTGAAAC
>635740000_mthe_6194_Contig_3_157747_181_3_37_36
AACGTAACCATTCCCCAAGAACTCATAGCAGGACCAG
>635740000_mthe_6194_Contig_4_78111_4421_60_37_37
GTTTCAATCCCTATCGGGTTTTCTCACTCGTTGCGAC
>635770000_psyc_prwf_Contig_1_194843_208_4_29_31
TTTCTAAGTCACCTATGCGGTGATGAAGT
>635820000_hore_Contig79_1_10677_1570_22_37_36
GATTAATTGATACATCCAGCATAAGAAGGATTGAAAC
>636150000_kora_pure_05apr0_1_433485_154_3_27_36
CTTTCAATCCTCTTTTCATCGAGACAT
>636150000_kora_pure_05apr0_2_444085_7531_119_25_38
GTCTCGATGAAAAGAGGATTGAAAG
>636150000_kora_pure_05apr0_3_1332075_149_3_27_35
AGCTTTCAACTCCCTTTCCGGGATTCC
>636207000_TTX_120406_1_225270_1630_25_24_42
CCTTCAAATCTCTATCTGAGATTC
>636207000_TTX_120406_2_317075_434_7_26_43
GTGGAAATCAAAAGATAGTAGAAAC
>636207000_TTX_120406_3_345411_442_7_24_45
TTTCTACTATCTTTTGATTTCCAC
>636207000_TTX_120406_4_1075974_2235_34_24_43
CTTTCAATCCTCTCTTTGAGATTC
>636207000_TTX_120406_5_1081877_2115_32_24_43
GAATCTCAAAGAGAGGATTGAAAG
>636207000_TTX_120406_6_1095380_1618_25_24_42
CTTTCAATCCTCTTTTTGAGATTC
>636207000_TTX_120406_7_1103070_1049_16_24_44
GAATCTCAAAGAGAGGATTGAAAG
>636228001_NC_007517_1_1195065_812_12_20_52 # sub-sequence, the actual sequence is much longer
AGGCGGGCGAGGATTGAAAC
