# Supplementary material for: Evolutionary conservation of sequence and secondary structures in CRISPR repeats
Source: Genome Biol. 2007 Apr 18;8(4):R61. doi: 10.1186/gb-2007-8-4-r61 (PMC1896005; doi:10.1186/gb-2007-8-4-r61)
Supplement: Additional data file 1 — Readme.txt contains a description of the files in the archive. Alignments is a directory containing manually curated fasta alignments of clusters 1-12. FigureS1.png contains a figure showing the arrangement of the CAS cassette in the Thermococcus kodakaraensis genome. Chromosomal coordinates are given at the top of the figure. A CRISPR array is shown to the left of the figure as red vertical lines (1 line = 5 repeats). Core CAS genes are shown in black, Apern subtype genes are shown in blue and Tneap subtype genes in red as predicted by TIGRFAM analysis (see Materials and methods). TableS1.xls is an excel-formated table containing CAS genes in the neighborhood of CRISPR arrays, as predicted by TIGRFAM (see Materials and methods). Core and type-specific genes are indicated, each genome is given both with its full name and an IMG accession code. IMG gene OIDs are given for each protein. Organisms.index is a table containing an index of organisms used in the study. Repeats.fasta is a sequence fasta file containing all repeats. Repeats.mcl describes automatic assignment of repeats to clusters with MCL. Each line contains a cluster number followed by space-separated member repeats. Some files may be mac-formatted. [file gb-2007-8-4-r61-S1.gz › som/tableS1.xls]

## Sheet: output2.txt
Cluster num	Genome OID	Organism Name	cas1	cas2	cas3 core	cas3 HD	cas4	CRISPR cas5	cas cas6	cas CT1975 Cse4	cas CT1978	cas Cas5e	cas Cse3	cas cse1	cas cse2	cas3 yersinia	cas Csy1	cas Csy2	cas Csy3	cas Csy4	cas Csn1	cas Csn2	cas Cas5d	cas Csd1	cas Csd2	(cst1) cas CXXC CXXC	cas Cas5t	cas Cst2 DevR	cas Cas5h	cas Csh1	cas Csh2	DevR archaea	cas cas5a	cas AF1879	cas Csa4	(csa3) cas HTH	cas Csa5	cas TM1807 csm5	cas TM1808 csm4	cas TM1809	cas TM1810 Csm2	cas TM1811 Csm1	cas TM1794 Crm2	cas RAMP Cmr4	cas TM1791 cmr6	cas TM1795 cmr1	cas cmr3	cas Cmr5
			Core genes							Ecoli						Ypest					Nmeni		Dvulg			Tneap			Hmari			Apern						Mtube						RAMP
1	6	Aquifex aeolicus (strain VF5)	117630		117650	117650	117640	117670	117750																	117660	117670	117680															117790	117770, 117730	117720	117740	117780	117760
1	20	Bacteroides fragilis (strain YCH46)	3812620	3812610	3812660	3812660	3812630		3812680
1	53	Clostridium tetani (strain Massachusetts / E88)	1811750		1811730	1811730	1811740	1811720	1811690																			1811710
1	68	Fusobacterium nucleatum (subsp. nucleatum, strain ATCC 25586)	1276890	1276880	1276910	1276910	1276900		1276950																			1276930
1	121	Porphyromonas gingivalis (strain W83)	1789170	1789160	1789190	1789190	1789180		1789230
1	171	Thermoanaerobacter tengcongensis (strain MB4 / JCM 11007)	999480	999470	999500	999500	999490	999510	999570, 999540																			999520															999300	999240	999220	999260	999250	999230
1	174	Thermotoga maritima (strain ATCC 43589 / DSM 3109 / MSB8)	35070	35060	35090	35090	35080	35100	35240																35110				35100	35120	35110							35170	35180	35190	35200	35210	35040	35020	35010	35050	35030
1	400320000	Clostridium thermocellum ATCC 27405	400830170	400830180	400830150	400830150	400830160	400830140	400830110																			400830130
1	400370000	Desulfitobacterium hafniense DCB-2	401098530	401098540	401098510		401098520	401098480	401098430																401098470				401098480		401098470
1	400750000	Rubrobacter xylanophilus DSM 9941	402735770	402735780	402735670		402735680	402735660	402735630																402735650				402735660	402735640	402735650												402735710	402735730	402735750	402735700	402735720	402735740
1	500020000	Chlorobium limicola DSMZ 245	500155070	500155060	500155080	500155080	500155050	500155090	500155110																	500155660	500155090	500155100
1	500030000	Chlorobium phaeobacteroides BS1	500196200		500196260			500196210	500192640	500196220	500196310	500196210	500196230	500196250	500196240																							500192650	500192660	500192670	500192810	500192700
1	500120000	Syntrophomonas wolfei Goettingen	500650590, 500636870, 500643290	500644610, 500636880, 500650600	500643270, 500650540, 500636850		500643280, 500636860, 500650580	500643260, 500636840, 500650550	500650200, 500643230														500650550	500650560	500650570				500643260, 500636840		500636830, 500650570							500650210	500650220	500650230	500650240	500650250
1	500170000	Thermoanaerobacter ethanolicus 39E	500674460	500674450	500660360		500674470	500660350	500660320																500660340				500660350	500660330	500660340															500653690
1	623000001	Bacteroides fragilis (strain ATCC 25285 / NCTC 9343)		623120010
1	623520000	Methanosarcina barkeri Fusaro	623668690	623668700	623668750	623668750	623668680	623668740	623668670																	623668720	623668740	623668730
1	624060000	Listeria monocytogenes str. 1/2a F6854		624224390	624224410	624224410		624224420	624224450																		624224420	624224430
1	625650000	Caldicellulosiruptor saccharolyticus DSM 8903	625936730	625936720, 625937050	625936750		625937290, 625936740	625934370																	625934380				625934370	625934390	625934380
1	630200002	Carboxydothermus hydrogenoformans Z-2901	630517520	630517510	630517540	630517540	630517530	630517550	630517580, 630517390																630517560				630517550	630517570	630517560							630517400	630517410	630517420	630517430	630517440
1	632000000	Moorella thermoacetica ATCC 39073	632118640	632118630	632118660		632118650	632118670	632118700																		632118670	632118680
1	633500005	Methanobacterium thermoautotrophicum str. Delta H	633505595	633505590	633505605		633505600	633505610	633505630																		633505610	633505615											633505570	633505575	633505580	633505585
1	633500006	Methanococcus jannaschii DSM 2661 (IMG Curated)	633742745	633742785	633742735, 633742770	633742775	633742740	633742765	633742730																							633742760	633742765		633742780	633742750
1	633500009	Methanosarcina acetivorans C2A	633622025	633622020	633622000	633622000	633622030	633622005	633622035																	633622015	633622005	633622010
1	635000006	Desulfitobacterium hafniense Y51	635277760	635277755	635277770		635277765	635277965, 635277790	635277820																635277795				635277965, 635277790		635277970, 635277795
1	635590000	Methanococcoides burtonii DSM 6242	635809270	635809275	635809260	635809260	635809265	635809255	635809240																				635809255
1	635720000	Desulfotomaculum reducens MI-1	635662865	635662870			635662860
2	49	Chlorobium tepidum (strain TLS / ATCC 49652 / DSM 12025)	761670		761610			761660		761650	761680	761660	761640	761620	761630
2	54	Corynebacterium diphtheriae (biovar gravis, strain NCTC 13129)	4965110		4965100			4965050		4965060		4965050			4965070
2	64	Escherichia coli (strain EDL933 / ATCC 700927 / O157:H7 / EHEC)	537680		537740			537700		537710	537670	537700	537690	537730	537720
2	65	Escherichia coli (strain K12)	6015250		6015310			6015270		6015280	6015240	6015270	6015260	6015300	6015290
2	66	Escherichia coli (strain Sakai / O157:H7 / RIMD 0509952 / EHEC)	4010460		4010520			4010480		4010490	4010450	4010480	4010470	4010510	4010500
2	69	Geobacter sulfurreducens (strain ATCC 51573 / PCA)	2455200		2455120			2455160		2455150	2455210	2455160	2455170	2455130	2455140
2	95	Methylococcus capsulatus (strain Bath / NCIMB 11132)	2747580		2747640			2747600		2747610		2747600		2747630	2747620
2	113	Nocardia farcinica (strain IFM 10152)	3687150		3687210			3687170		3687180		3687170	3687160	3687200	3687190
2	118	Photobacterium profundum) (strain SS9)	5872100		5872160			5872120		5872130	5872090	5872120	5872150		5872140
2	141	Salmonella typhi (strain ATCC 700931 / Ty2)	1692850		1692910			1692870		1692880	1692840	1692870	1692860	1692900	1692890
2	142	Salmonella typhi (strain CT18)	3239190		3239250			3239210		3239220	3239180	3239210	3239200	3239240	3239230
2	143	Salmonella typhimurium (strain ATCC 700720 / SGSC1412 / LT2)	712280		712340			712300		712310	712270	712300	712290	712330	712320
2	163	Streptomyces avermitilis (strain NRRL 8165 / NCIMB 12804 / ATCC 31267 / MA-4680)	4457330		4457390			4457350		4457360		4457350	4457340	4457380	4457370
2	167	Symbiobacterium thermophilum (strain IAM 14863 / T)	3759330		3759340			3759380		3759370		3759380	3759390	3759350	3759360
2	400040000	Desulfovibrio desulfuricans G20	401008600		401008670			401008630		401008640	401008590	401008630	401008620	401008660	401008650
2	400230000	Azotobacter vinelandii AvOP			400277150			400277180		400277170		400277180	400277190	400277160
2	400350000	Deinococcus geothermalis, DSM11300	401065340							401065620	401065350		401065320	401065640	401065630																												401042670	401043600	401042690	401042660	401042680
2	400480000	Lactobacillus delbrueckii subsp. bulgaricus ATCCBAA-365	401502230		401502170			401502210		401502200	401502240	401502210	401502220		401502190
2	400490000	Lactobacillus casei ATCC334	401527300		401527240			401527280		401527270	401527310	401527280	401527290		401527260
2	500030000	Chlorobium phaeobacteroides BS1	500196200		500196260			500196210	500192640	500196220	500196310	500196210	500196230	500196250	500196240																							500192650	500192660	500192670	500192810	500192700
2	500090000	Pelobacter propionicus DSM 2379	500424890		500424860			500424880		500424870	500424900	500424880	500425300	500425280	500425290
2	500110000	Syntrophobacter fumaroxidans MPOB	500621530		500621580					500621550	500621520	500622000	500621540	500621570	500621560
2	610000013	Salmonella paratyphi-a (strain SARB42 / ATCC 9150)	610421000					610421020		610421030	610420990	610421020	610421010		610421040
2	620040000	Thermobifida fusca YX	620581730		620581870, 620581790		620584020	620581830, 620581750		620581840, 620581760		620581830, 620581750	620581820	620581780, 620581860	620581850, 620581770																												620581640	620581660	620581680	620581690
2	623000008	Salmonella choleraesuis (strain SC-B67)	623029260					623029280		623029290	623029250	623029280	623029270		623029300
2	625100003	Corynebacterium jeikeium (strain K411)	625551000		625551060			625551020		625551030		625551020	625551010	625551050	625551040
2	625620000	Pelobacter carbinolicus DSM 2380	626397180		626397100			626397140		626397130	626397190	626397140	626397150	626397110	626397120
2	625740000	Alkalilimnicola ehrlichei MLHE-1	626261200		626261150			626261190		626261180	626261600	626261190		626261160	626261170
2	630200004	Dehalococcoides sp. CBDB1	630213070		630213130			630213090		630213100		630213090	630213080	630213120	630213110
2	632010000	Rhodospirillum rubrum ATCC 11170	632178880, 632178780	632178870	632178840		632178880	632178800		632178810	632178770	632178800	632178790	632178830	632178820
2	635500000	Methanospirillum hungatei JF-1	635857405		635857435					635857420	635857400	635857415	635857410	635857430	635857425
2	635550000	Rhodoferax ferrireducens DSM 15236	635924720
2	635590000	Methanococcoides burtonii DSM 6242	635806595, 635806510		635806565			635806585		635806580	635806600	635806585	635806590	635806570	635806575
2	635620000	Chromohalobacter salexigens DSM 3043	635631325		635631285			635631315		635631310	635631330	635631315	635631320	635631300	635631305
2	635700000	Geobacter uraniumreducens Rf4	635735345		635735310			635735325		635735320	635735355	635735325	635735505		635735500
2	635710000	Acidiphilium cryptum JF-5	635527415		635527395			635527410		635527405		635527410	635528385	635527400	635528380
3	14	Bacillus clausii (strain KSM-K16)	3739030	3739020	3739080		3739040	3739070															3739070	3739060	3739050
3	15	Bacillus halodurans (strain C-125 / JCM 9153)	3935700	3935710	3935650		3935690	3935660															3935660	3935670	3935680																		3935570	3935590	3935610	3935560	3935580	3935600
3	49	Chlorobium tepidum (strain TLS / ATCC 49652 / DSM 12025)	753260	753250	753310		753270	753300															753300	753290	753280						753280
3	50	Chromobacterium violaceum (strain ATCC 12472 / DSM 30191)	2016810	2016820			2016800	2016770															2016770	2016780	2016790						2016790
3	61	Desulfovibrio vulgaris (strain Hildenborough / ATCC 29579 / NCIMB 8303)	2828230	2828240	2828180		2828220	2828190															2828190	2828200	2828210						2828210
3	87	Mannheimia succiniciproducens (strain MBEL55E)	2065100	2065090	2065200		2065140	2065170															2065170	2065160	2065150						2065150
3	112	Nitrosomonas europaea (strain IFO 14298 / ATCC 19718)	3609850	3609860	3609750
3	158	Streptococcus pyogenes (serovar M1, strain SF370 / ATCC 700294)	450610	450600		450660	450620	450650															450650	450640	450630
3	167	Symbiobacterium thermophilum (strain IAM 14863 / T)			3755700			3755710															3755710	3755720	3755730
3	170	Synechocystis sp. (strain PCC 6803)	3638110	3638120																																							3638090	3638060
3	175	Thermus thermophilus (strain HB27 / ATCC BAA-163 / DSM 7039)			2603370			2603380															2603380	2603390	2603400																				2603250
3	188	Xanthomonas axonopodis (pathovar citri, strain XV 101 / ATCC 13902 / 306)	1114210	1114220	1114160		1114200	1114170															1114170	1114180	1114190						1114190
3	400020000	Chlorochromatium aggregatum	400660010	400660000	400660060		400660020	400660050															400660050	400660040	400660030
3	400100000	Pelodictyon luteolum DSMZ 273(T)	402270510	402270520	402270460		402270500	402270470															402270470	402270480	402270490						402270490
3	400230000	Azotobacter vinelandii AvOP	400232180	400232190	400232130		400232170	400232140															400232140	400232150	400232160						400232160
3	400300000	Chlorobium phaeobacteroides DSMZ 266	400752210, 400752250, 400746050	400752760, 400746040, 400752240	400746100		400746060	400746090	400752130														400746090	400746080	400746070														400752150	400752160	400752780	400752170
3	400350000	Deinococcus geothermalis, DSM11300	401055640, 401065340	401055630	401065650		401055650	401055680		401065620	401065350		401065320	401065640	401065630								401055680	401055670	401055660						401055660												401042670	401043600	401042690	401042660	401042680
3	400370000	Desulfitobacterium hafniense DCB-2	401083730	401083740			401083720																		401083700
3	400400000	Exiguobacterium sp. 255-15	401185380	401185390	401185330		401185370	401185340															401185340	401185350	401185360
3	400530000	Magnetococcus sp. MC-1	401869030	401869020	401869080		401869040	401869070															401869070	401869060	401869050
3	400690000	Pelodictyon phaeoclathratiforme BU-1 (DSMZ 5477(T))	402340540	402340550	402340500		402340530	402340510															402340510	402340700	402340520
3	500000000	Actinobacillus succinogenes 130Z	500006380, 500010870	500010860, 500006390	500014140		500014100	500014130													500010880		500014130	500014120	500014110
3	500040000	Chlorobium vibrioforme f. thiosulfatophilum DSMZ 265	500224060	500224070	500224010		500224050	500224020															500224020	500224030	500224040						500224040
3	500120000	Syntrophomonas wolfei Goettingen	500636870	500636880	500636850		500636860	500636840																					500636840
3	610000001	Azoarcus sp. (strain EbN1)	610570610		610570670		610570620	610570660															610570660	610570650	610570640
3	610000022	Xanthomonas oryzae (pathovar oryzae, strain KXO85 / KACC10331)	610049960	610049950	610050010		610049970	610050000															610050000	610049990	610049980						610049980
3	620010000	Nitrobacter winogradskyi Nb-255	620277130	620277120	620277180		620277140	620277170															620277170	620277160	620277150						620277150
3	620070000	Alkaliphilus metalliredigenes QYMF	620001450		620010150			620010160															620010160	620010170	620010180
3	625100012	Streptococcus pyogenes M1 (serovar M1, strain MGAS5005)	625263870	625263860		625263920	625263880	625263910															625263910	625263900	625263890
3	632000000	Moorella thermoacetica ATCC 39073	632106110	632106100	632106160		632106120	632106150															632106150	632106140	632106130
3	632010000	Rhodospirillum rubrum ATCC 11170	632185560	632185570	632185510		632185550	632185520															632185520	632185530	632185540						632185540
3	632090000	Syntrophus aciditrophicus	632027900	632027890	632027950		632027910	632027940															632027940	632027930	632027920
3	635000009	Hahella chejuensis KCTC 2396	635152295	635152300	635152270	635152270	635152290	635152275															635152275	635152280	635152285						635152285
3	635000022	Xanthomonas oryzae (pathovar oryzae, strain MAFF 311018)	635041175	635041170	635041200		635041180	635041195															635041195	635041190	635041185						635041185
3	635550000	Rhodoferax ferrireducens DSM 15236	635945240	635945245	635945210		635945235	635945215															635945215	635945220	635945225
3	635580000	Methylobacillus flagellatus KT	635839460	635839465	635839435		635839455	635839440															635839440	635839445	635839450						635839450
3	635700000	Geobacter uraniumreducens Rf4		635735810			635735805
4	1	Acinetobacter sp. (strain ADP1)	5928920													5928860		5928890	5928900
4	50	Chromobacterium violaceum (strain ATCC 12472 / DSM 30191)	2022270													2022260	2022250	2022240	2022230	2022220
4	63	Erwinia carotovora (subsp. atroseptica, strain ATCC BAA-672 / SCRI 1043)	5634140													5634150	5634160	5634170	5634180	5634190
4	117	Pasteurella multocida (strain Pm70)	483670													483680	483610	483620	483630	483640
4	118	Photobacterium profundum) (strain SS9)	5871460																	5871420
4	192	Yersinia pestis (biovar Mediaevalis, strain 91001)	2365180													2365170	2365150	2365140	2365130	2365120
4	193	Yersinia pestis (biovar Mediaevalis, strain KIM5)	1297590													1297610	1297620	1297630	1297640	1297650
4	194	Yersinia pestis (biovar Orientalis, strain CO-92)	3289050													3289040	3289020	3289010	3289000	3288990
4	400810000	Shewanella putrefaciens (CN-32)	403019840																	403019800
4	620020000	Nitrosococcus oceani ATCC 19707	620253540													620253530			620253570
4	623550000	Pseudoalteromonas tunicata D2	623550020																	623549980
4	623560000	Vibrio angustum S14																	623576690	623576700
4	624010000	Pseudomonas aeruginosa UCBPP-PA14	624117600													624117610	624117620	624117630	624117640	624117650
4	624280000	Actinobacillus pleuropneumoniae serovar 1 str. 4074	624163710					624163810								624163720	624163660		624163690	624163700
4	635000008	Escherichia coli UTI89	635312000													635312005	635312010	635312020	635312025	635312030
5	5	Anabaena sp. (strain PCC 7120)	4224720, 4223690	4224740			4224710		4223830, 4224700																																		4223800
5	170	Synechocystis sp. (strain PCC 6803)	3637350	3637360			3637340		3637330
5	175	Thermus thermophilus (strain HB27 / ATCC BAA-163 / DSM 7039)	2604010	2604000			2604020		2604070
5	400000000	Anabaena variabilis ATCC29413	400219350	400219360			400219340		400219330
5	400090000	Nostoc punctiforme ATCC 29133 (PCC73102)	402026010	402026000			402026020		402026030
5	623520000	Methanosarcina barkeri Fusaro	623697290	623697280	623697330	623697330	623697290
5	625780000	Chloroflexus aurantiacus J-10-fl	625855900	625855910	625871240				625855890																														625855850	625855840	625855830	625855820
5	630200006	Natronomonas pharaonis DSM 2160	630539640	630539650			630539630																													630539570
5	635500000	Methanospirillum hungatei JF-1	635859830	635859825			635859835																													635859870
6	633500011	Nanoarchaeum equitans Kin4-M	633627355	633627350	633627375		633630125, 633627380	633627370	633627270																			633627365
6	633500012	Picrophilus torridus DSM 9790	633750070, 633750345	633750065, 633750340			633750075		633750100, 633750375																													633750350	633750355	633750360	633750365	633750370
6	633500015	Pyrococcus furiosus DSM 3638	633597785	633597780	633597795	633597795	633597790	633597800	633597850																	633597810	633597800	633597805															633597840	633597825	633597815	633597845	633597835	633597820
6	633500016	Pyrococcus horikoshii OT3	633668195, 633662015	633662025, 633668190	633668210, 633662035	633668210, 633662035	633668205, 633662030	633668225, 633662005	633661955, 633668240																	633668235	633668225	633662000, 633668230										633661985	633661980	633661975	633661970	633661960
6	633500020	Thermococcus kodakaraensis KOD1	633760480	633760430	633760455, 633760505	633760450, 633760505	633760495	633760510	633760440, 633760525																	633760520	633760510	633760515				633760470	633760465			633760445	633760475
6	633500022	Thermoplasma volcanium GSS1	633687330	633687325					633687365																													633687340	633687345	633687350	633687355	633687360
6	635000012	Methanosphaera stadtmanae DSM 3091	635177785, 635175175	635175180, 635177790	635175165, 635177770		635177780, 635175170	635177765, 635175160	635175145, 635177775																635175155				635175160	635175150	635175155
7	633500001	Aeropyrum pernix K1	633679390	633679385	633679345	633679340	633679380	633679355	633679325																							633679360	633679355	633679395	633679335	633679370
7	633500017	Sulfolobus acidocaldarius DSM 639	633728950	633728945					633728935																									633728965
7	633500018	Sulfolobus solfataricus P2	633542490, 633542720	633542715, 633542485	633545540, 633542675, 633542475	633545545, 633542480, 633542670	633542710, 633542430	633542465, 633545535, 633542680	633545555, 633542580, 633542660, 633542495, 633542360																							633542460, 633542685, 633545530	633542465, 633545535, 633542680	633542425, 633542725		633542700, 633542695	633542690, 633545525						633545495	633545475	633545490	633545485	633545500	633545480
7	633500019	Sulfolobus tokodaii str. 7	633695205, 633710050	633695200, 633710055	633695235, 633710090	633710095, 633695240	633710060, 633695180	633710085, 633695225	633710105, 633695245, 633695085																							633695220, 633710080	633710085, 633695225	633695210, 633710045		633710040	633710075
8	5	Anabaena sp. (strain PCC 7120)	4212760	4212770
8	96	Mycobacterium bovis (strain AF2122/97)	4931630	4931620					4931700																													4931650	4931660	4931670	4931680	4931690
8	99	Mycobacterium tuberculosis (strain H37Rv)	3125850	3125840					3125920																													3125870	3125880	3125890	3125900	3125910
8	100	Mycobacterium tuberculosis (strain Oshkosh / CDC 1551)	92090	92080					92160																													92110	92120	92130	92140	92150
8	170	Synechocystis sp. (strain PCC 6803)	3638110, 3637900	3638120, 3637910					3637870																																		3638090	3638060
8	400850000	Streptococcus thermophilus LMD-9	403082560	403082570, 403072790					403080500												403082550, 403072810	403082580																403080560	403080550	403080540	403080530
8	500120000	Syntrophomonas wolfei Goettingen	500650590, 500650180, 500636870	500650170, 500636880, 500650600	500650540, 500636850		500636860, 500650580	500636840, 500650550	500650200														500650550	500650560	500650570				500636840		500636830, 500650570							500650210	500650220	500650230	500650240	500650250
8	610000017	Streptococcus thermophilus (strain ATCC BAA-250 / LMG 18311 / ATCC BAA-250)							610345570																													610345620	610345610	610345600	610345590	610345580
8	632010000	Rhodospirillum rubrum ATCC 11170	632188780	632188770
9	400320000	Clostridium thermocellum ATCC 27405	400817950	400817960	400820420	400820420	400817970	400820410																	400820400				400820410	400820390	400820400
9	623520000	Methanosarcina barkeri Fusaro																																										623679440		623679410
9	633500002	Archaeoglobus fulgidus DSM (IMG Curated)	633519740	633519730	633519720	633519725	633519735		633519645																							633519705	633519710	633519745		633519695	633519700						633519685	633519665	633519655	633519690	633519680	633519660
9	633500009	Methanosarcina acetivorans C2A																																				633612995	633612990	633612985	633612980
9	633500010	Methanosarcina mazei Go1	633554580	633554575	633554590		633554570	633554595																					633554595	633554605	633554600					633554610								633569145		633569160
9	635740000	Methaosaeta thermophila PT	635868025	635868030	635868050		635868035	635868045																	635868040				635868045	635868040	635868040
9	635820000	Halothermothrix orenii H 168	635755120	635755125	635755115		635755130	635755110																	635755105				635755110	635755100	635755105												635755160	635755170	635755180	635755155	635755165	635755175
10	84	Listeria innocua (serovar 6a, strain CLIP 11262)																			3412910	3412890
10	153	Streptococcus agalactiae (serovar III / III, strain NEM316)	3557490	3557500																	3557480	3557510
10	154	Streptococcus agalactiae (serovar V / V, strain 2603 V/R)	1206450	1206460																	1206440	1206470
10	155	Streptococcus mutans (serovar c, strain ATCC 700610 / UA159)	1550380	1550370																	1550390	1550360
10	158	Streptococcus pyogenes (serovar M1, strain SF370 / ATCC 700294)	446490	446500																	446480	446510
10	176	Treponema denticola (strain ATCC 35405 / DSM 14222)	2661790	2661800																	2661780	2661810
10	400850000	Streptococcus thermophilus LMD-9	403089520, 403082560	403082570, 403072790					403080500												403082550, 403072810	403082580																403080560		403080540	403080530
10	624060000	Listeria monocytogenes str. 1/2a F6854	624248030	624248020																	624248040	624248010
10	625100012	Streptococcus pyogenes M1 (serovar M1, strain MGAS5005)	625258710	625258720																	625258700	625258730
10	625100013	Streptococcus pyogenes M28 (serovar M28, strain MGAS6180)	625322520	625322530																	625322510	625322540
10	630200012	Streptococcus agalactiae Ia A909	630485270	630485280																	630485260	630485290
10	635000010	Lactobacillus salivarius subsp. salivarius UCC118	635289800	635289805																	635289785
11	623520000	Methanosarcina barkeri Fusaro	623668690	623668700	623668750	623668750	623668680	623668740	623668670																	623668720	623668740	623668730
11	633500013	Pyrobaculum aerophilum IM2	633578885	633578880	633578915	633578910	633578875	633578920	633578935, 633578870																							633578925	633578920	633578890	633578905	633578895
11	636150000	korarchaeote OPF1-KOR	636194250	636194270	636194350	636194360	636194280																									636194310	636194320	636194260		636194290	636194300						636194450	636194470	636194420		636194440
11	636207000	Thermoproteus tenax		636218970	636209270, 636219040	636219050	636218960	636219030, 636209280	636219220																							636209290, 636219020	636219030, 636209280	636218990	636219060	636219000				636218850		636218820
12	87	Mannheimia succiniciproducens (strain MBEL55E)	2071810	2071800																																				2071950	2071960	2071970
12	112	Nitrosomonas europaea (strain IFO 14298 / ATCC 19718)	3602390	3602380, 3602400																																				3602490	3602500	3602510
12	121	Porphyromonas gingivalis (strain W83)	1788910	1788900																																							1788960	1788940	1788920		1788950
12	184	Vibrio vulnificus (strain YJ016)	4665370	4665380, 4665390
12	500050000	Nitrosomonas eutropha C71	500240810																																					500240700	500240690	500240680
12	500110000	Syntrophobacter fumaroxidans MPOB	500594830	500594840					500594780																															500594750	500594760
12	632090000	Syntrophus aciditrophicus	632006200	632006220, 632006210
12	635730000	Halorhodospira halophila SL1	635743825	635743830, 635743840																																							635743860	635743870	635743880		635743865	635743875
13	633500008	Methanopyrus kandleri AV19	633576175	633576165																																							633576085	633576095, 633576075	633576075		633576090
13	635500000	Methanospirillum hungatei JF-1	635854140	635854135
14	60	Desulfotalea psychrophila (strain LSv54 / DSM 12343)			5874310
14	175	Thermus thermophilus (strain HB27 / ATCC BAA-163 / DSM 7039)	2604010	2603060			2604020	2603380	2604070														2603380	2603390	2603400															2603090	2603080	2603070	2603200	2603230	2603250	2603220	2603210	2603240
15	53	Clostridium tetani (strain Massachusetts / E88)	1814730		1814750	1814750	1814740	1814760	1814790																				1814760	1814780
15	500120000	Syntrophomonas wolfei Goettingen	500643290	500644610	500643270		500643280	500643260	500643230																				500643260
15	620070000	Alkaliphilus metalliredigenes QYMF	620025060	620025050	620025080, 620010150	620025080	620025070	620025090, 620010160	620025120														620010160	620010170	620010180		620025090	620025100
16	101	Mycoplasma gallisepticum (strain R(low))	1717200	1717210																	1717190
16	104	Mycoplasma mobile (strain 163K / ATCC 43663)	2828730
16	400850000	Streptococcus thermophilus LMD-9	403089520, 403082560	403082570, 403072790					403080500												403072810, 403082550	403082580																403080560	403080550	403080540	403080530
16	625100008	Mycoplasma synoviae (strain 53)	625120910	625120920																	625120900
18	400300000	Chlorobium phaeobacteroides DSMZ 266	400752210, 400752250	400752760, 400752240	400746100		400746060	400746090															400746090	400746080	400746070																400752780	400752170
18	400710000	Prosthecochloris aestuarii SK413/DSMZ 271(t)							402147770																																			402147830		402147800
18	500030000	Chlorobium phaeobacteroides BS1	500196200		500196260			500196210	500192640	500196220	500196310	500196210	500196230	500196250	500196240																							500192650	500192660	500192670	500192810	500192700
19	633500003	Haloarcula marismortui ATCC 43049	633639900	633639905	633639890		633639895	633639885	633639870																633639880				633639885	633639875	633639880
20	632070000	Thermofilum pendens					632352340
21	400300000	Chlorobium phaeobacteroides DSMZ 266	400752210, 400752250, 400746050	400752760, 400746040, 400752240	400746100		400746060	400746090	400752130														400746090	400746080	400746070														400752150	400752160	400752780	400752170
21	400690000	Pelodictyon phaeoclathratiforme BU-1 (DSMZ 5477(T))	402321290	402321280					402321220																														402322890	402321240	402322900	402321250
21	500020000	Chlorobium limicola DSMZ 245	500159300	500159450																																								500156700		500156750
22	39	Campylobacter jejuni (strain NCTC 11168)	3092660	3092650																	3092670
22	110	Neisseria meningitidis (serogroup A / A, serovar 4A, strain Z2491)	3158760	3158750																	3158770
22	117	Pasteurella multocida (strain Pm70)	491820	491810																	491830
22	500000000	Actinobacillus succinogenes 130Z	500006380, 500010870	500010860, 500006390	500014140		500014100	500014130													500010880		500014130	500014120	500014110
22	610000002	Campylobacter jejuni (strain RM1221 / RM1221)	610392340	610392330
23	82	Leptospira interrogans (serogroup Icterohaemorrhagiae / serovar Copenhageni, strain Fiocruz L1-130)	1976530	1976520			1976540
23	83	Leptospira interrogans (serogroup Icterohaemorrhagiae, serovar lai, strain 56601)	1399480	1399490	1399570		1399480	1399600																				1399590
23	400000000	Anabaena variabilis ATCC29413						400212490																				400212480
24	400430000	Frankia sp. EAN1pec		401269370	401269340		401269350	401269330	401269300																			401269320
25	633500013	Pyrobaculum aerophilum IM2	633578515	633578510	633578470	633578465	633578505		633578490																									633578520						633578620		633578605
27	69	Geobacter sulfurreducens (strain ATCC 51573 / PCA)	2441760	2441770			2441760
27	95	Methylococcus capsulatus (strain Bath / NCIMB 11132)	2745000	2744990	2745060		2745010	2745050															2745050	2745040	2745030
27	632010000	Rhodospirillum rubrum ATCC 11170					632200800
28	14	Bacillus clausii (strain KSM-K16)	3739030	3739020	3739080		3739040	3739070															3739070	3739060	3739050
28	636228001	Geobacter metallireducens GS-15	636233475	636233480	636233435		636233465	636233440															636233440	636233445	636233450						636233450
29	635560000	Rhodopseudomonas palustris BisB18	635969640	635969635																	635969645
30	635510000	Frankia sp. CcI3	635712390	635712395	635712365		635712385	635712370															635712370	635712375	635712380
32	625780000	Chloroflexus aurantiacus J-10-fl	625847340	625848630	625871240
33	633500017	Sulfolobus acidocaldarius DSM 639	633728280	633728270					633728200																											633728255
